# Supplementary material for: A new yeast strain for valorisation of vinasse, a rum distillery waste product
Source: Biotechnol Biofuels Bioprod. 2025 Jul 18;18:76. doi: 10.1186/s13068-025-02671-0 (PMC12273314; doi:10.1186/s13068-025-02671-0)
Supplement: Supplementary file 3 — Supplementary Material 3. [file 13068_2025_2671_MOESM3_ESM.xlsx]

## Sheet: Suppl Table 3 Information
Simonaviciene et al., 2025.
Supplementary Table 3
Excel components increased in V1 28 ℃ (A) and Yarrowia lipolytica 28 ℃ (B).
This is an Excel file containing selected output from Progenesis analysis listing the components increased in the samples of the V1 strain of P. kudriavzevii grown at 28℃ (A) and those increased in Yarrowia lipolytica (YL) grown at 28℃ (B). The table contains combined data from both positive and negative ionization modes. Features observed in positive ion electrospray mode are written in black te…

## Sheet: Pos+Neg V128vsYL Highest Mean
Compound	Compound ID	Adducts	Formula	Description	m/z	Score	Fragment-ation Score	Mass Error (ppm)	Isotope Similarity	Theoretical Isotope Distribution	Charge	Retention time (min)	Anova (p)	q Value	Max Fold Change	Highest mean
Positive ion data	P. kudriavzevii strain (V1)
Negative ion data	Yarrowia lipolytica (YL)
(A) HIGHEST IN V1 28oC
14.05_751.4421m/z	YMDB01221	M-H	C37H69O13P	PI(12:0/16:1(9Z))	751.442	35.7	0	2.32351	81.4473	100 - 41.3 - 11 - 2.19 - 0.358	1	14.0524	1.36827e-06	0.00414723	Infinity	V1 28
14.05_751.4421m/z	YMDB01225	M-H	C37H69O13P	PI(14:0/14:1(9Z))	751.442	35.7	0	2.32351	81.4473	100 - 41.3 - 11 - 2.19 - 0.358	1	14.0524	1.36827e-06	0.00414723	Infinity	V1 28
18.46_852.5770m/z	YMDB01857	M+FA-H	C46H82NO8P	PC(16:0/22:5(4Z,7Z,10Z,13Z,16Z))	852.577	38.2	9.97	1.26336	82.3638	100 - 51.4 - 14.6 - 2.97 - 0.48	1	18.4623	0.00486342	0.159531	Infinity	V1 28
18.46_852.5770m/z	YMDB01858	M+FA-H	C46H82NO8P	PC(16:0/22:5(7Z,10Z,13Z,16Z,19Z))	852.577	38.2	9.92	1.26336	82.3638	100 - 51.4 - 14.6 - 2.97 - 0.48	1	18.4623	0.00486342	0.159531	Infinity	V1 28
18.46_852.5770m/z	YMDB01879	M+FA-H	C46H82NO8P	PC(16:1(9Z)/22:4(7Z,10Z,13Z,16Z))	852.577	38.5	11.5	1.26336	82.3638	100 - 51.4 - 14.6 - 2.97 - 0.48	1	18.4623	0.00486342	0.159531	Infinity	V1 28
18.46_852.5770m/z	YMDB01899	M+FA-H	C46H82NO8P	PC(18:0/20:5(5Z,8Z,11Z,14Z,17Z))	852.577	38.2	9.92	1.26336	82.3638	100 - 51.4 - 14.6 - 2.97 - 0.48	1	18.4623	0.00486342	0.159531	Infinity	V1 28
18.46_852.5770m/z	YMDB01920	M+FA-H	C46H82NO8P	PC(18:1(11Z)/20:4(5Z,8Z,11Z,14Z))	852.577	38.3	10.8	1.26336	82.3638	100 - 51.4 - 14.6 - 2.97 - 0.48	1	18.4623	0.00486342	0.159531	Infinity	V1 28
18.46_852.5770m/z	YMDB01921	M+FA-H	C46H82NO8P	PC(18:1(11Z)/20:4(8Z,11Z,14Z,17Z))	852.577	38.3	10.7	1.26336	82.3638	100 - 51.4 - 14.6 - 2.97 - 0.48	1	18.4623	0.00486342	0.159531	Infinity	V1 28
18.46_852.5770m/z	YMDB01944	M+FA-H	C46H82NO8P	PC(18:1(9Z)/20:4(5Z,8Z,11Z,14Z))	852.577	38.3	10.8	1.26336	82.3638	100 - 51.4 - 14.6 - 2.97 - 0.48	1	18.4623	0.00486342	0.159531	Infinity	V1 28
18.46_852.5770m/z	YMDB01945	M+FA-H	C46H82NO8P	PC(18:1(9Z)/20:4(8Z,11Z,14Z,17Z))	852.577	38.3	10.7	1.26336	82.3638	100 - 51.4 - 14.6 - 2.97 - 0.48	1	18.4623	0.00486342	0.159531	Infinity	V1 28
18.46_852.5770m/z	YMDB01962	M+FA-H	C46H82NO8P	PC(18:2(9Z,12Z)/20:3(5Z,8Z,11Z))	852.577	38.5	11.8	1.26336	82.3638	100 - 51.4 - 14.6 - 2.97 - 0.48	1	18.4623	0.00486342	0.159531	Infinity	V1 28
18.46_852.5770m/z	YMDB01968	M+FA-H	C46H82NO8P	PC(18:2(9Z,12Z)/20:3(8Z,11Z,14Z))	852.577	38.5	11.8	1.26336	82.3638	100 - 51.4 - 14.6 - 2.97 - 0.48	1	18.4623	0.00486342	0.159531	Infinity	V1 28
18.46_852.5770m/z	YMDB01989	M+FA-H	C46H82NO8P	PC(18:3(6Z,9Z,12Z)/20:2(11Z,14Z))	852.577	38.6	12.1	1.26336	82.3638	100 - 51.4 - 14.6 - 2.97 - 0.48	1	18.4623	0.00486342	0.159531	Infinity	V1 28
18.46_852.5770m/z	YMDB02010	M+FA-H	C46H82NO8P	PC(18:3(9Z,12Z,15Z)/20:2(11Z,14Z))	852.577	38.6	12.1	1.26336	82.3638	100 - 51.4 - 14.6 - 2.97 - 0.48	1	18.4623	0.00486342	0.159531	Infinity	V1 28
18.46_852.5770m/z	YMDB02027	M+FA-H	C46H82NO8P	PC(18:4(6Z,9Z,12Z,15Z)/20:1(11Z))	852.577	38.4	11	1.26336	82.3638	100 - 51.4 - 14.6 - 2.97 - 0.48	1	18.4623	0.00486342	0.159531	Infinity	V1 28
18.46_852.5770m/z	YMDB02057	M+FA-H	C46H82NO8P	PC(20:1(11Z)/18:4(6Z,9Z,12Z,15Z))	852.577	38.4	11	1.26336	82.3638	100 - 51.4 - 14.6 - 2.97 - 0.48	1	18.4623	0.00486342	0.159531	Infinity	V1 28
18.46_852.5770m/z	YMDB02074	M+FA-H	C46H82NO8P	PC(20:2(11Z,14Z)/18:3(6Z,9Z,12Z))	852.577	38.6	12.1	1.26336	82.3638	100 - 51.4 - 14.6 - 2.97 - 0.48	1	18.4623	0.00486342	0.159531	Infinity	V1 28
18.46_852.5770m/z	YMDB02075	M+FA-H	C46H82NO8P	PC(20:2(11Z,14Z)/18:3(9Z,12Z,15Z))	852.577	38.6	12.1	1.26336	82.3638	100 - 51.4 - 14.6 - 2.97 - 0.48	1	18.4623	0.00486342	0.159531	Infinity	V1 28
18.46_852.5770m/z	YMDB02094	M+FA-H	C46H82NO8P	PC(20:3(5Z,8Z,11Z)/18:2(9Z,12Z))	852.577	38.5	11.8	1.26336	82.3638	100 - 51.4 - 14.6 - 2.97 - 0.48	1	18.4623	0.00486342	0.159531	Infinity	V1 28
18.46_852.5770m/z	YMDB02112	M+FA-H	C46H82NO8P	PC(20:3(8Z,11Z,14Z)/18:2(9Z,12Z))	852.577	38.5	11.8	1.26336	82.3638	100 - 51.4 - 14.6 - 2.97 - 0.48	1	18.4623	0.00486342	0.159531	Infinity	V1 28
18.46_852.5770m/z	YMDB02124	M+FA-H	C46H82NO8P	PC(20:4(5Z,8Z,11Z,14Z)/18:1(11Z))	852.577	38.3	10.8	1.26336	82.3638	100 - 51.4 - 14.6 - 2.97 - 0.48	1	18.4623	0.00486342	0.159531	Infinity	V1 28
18.46_852.5770m/z	YMDB02125	M+FA-H	C46H82NO8P	PC(20:4(5Z,8Z,11Z,14Z)/18:1(9Z))	852.577	38.3	10.8	1.26336	82.3638	100 - 51.4 - 14.6 - 2.97 - 0.48	1	18.4623	0.00486342	0.159531	Infinity	V1 28
18.46_852.5770m/z	YMDB02134	M+FA-H	C46H82NO8P	PC(20:4(8Z,11Z,14Z,17Z)/18:1(11Z))	852.577	38.3	10.7	1.26336	82.3638	100 - 51.4 - 14.6 - 2.97 - 0.48	1	18.4623	0.00486342	0.159531	Infinity	V1 28
16.29_767.4879m/z	YMDB01212	M+Na-2H	C40H75O10P	PG(16:1(9Z)/18:1(9Z))	767.488	40	11	4.68143	94.2935	100 - 44.5 - 11.7 - 2.28 - 0.359	1	16.2917	0.00519171	0.162711	110.354	V1 28
16.14_810.5299m/z	YMDB01257	M+Na-2H	C42H80NO10P	PS(18:0/18:1(9Z))	810.53	37.6	2.28	4.05511	90.2642	100 - 47.1 - 12.9 - 2.59 - 0.42	1	16.1377	0.000463827	0.0563388	85.9735	V1 28
15.79_822.5300m/z	YMDB01826	M+FA-H	C44H76NO8P	PC(14:0/22:6(4Z,7Z,10Z,13Z,16Z,19Z))	822.53	51.2	68	1.23966	89.6869	100 - 49.1 - 13.5 - 2.66 - 0.419	1	15.7886	0.00783668	0.197942	60.1971	V1 28
15.79_822.5300m/z	YMDB01841	M+FA-H	C44H76NO8P	PC(14:1(9Z)/22:5(4Z,7Z,10Z,13Z,16Z))	822.53	51.6	69.8	1.23966	89.6869	100 - 49.1 - 13.5 - 2.66 - 0.419	1	15.7886	0.00783668	0.197942	60.1971	V1 28
15.79_822.5300m/z	YMDB01842	M+FA-H	C44H76NO8P	PC(14:1(9Z)/22:5(7Z,10Z,13Z,16Z,19Z))	822.53	51.2	68	1.23966	89.6869	100 - 49.1 - 13.5 - 2.66 - 0.419	1	15.7886	0.00783668	0.197942	60.1971	V1 28
15.79_822.5300m/z	YMDB01877	M+FA-H	C44H76NO8P	PC(16:1(9Z)/20:5(5Z,8Z,11Z,14Z,17Z))	822.53	51.2	68	1.23966	89.6869	100 - 49.1 - 13.5 - 2.66 - 0.419	1	15.7886	0.00783668	0.197942	60.1971	V1 28
15.79_822.5300m/z	YMDB01965	M+FA-H	C44H76NO8P	PC(18:2(9Z,12Z)/18:4(6Z,9Z,12Z,15Z))	822.53	52.1	72.5	1.23966	89.6869	100 - 49.1 - 13.5 - 2.66 - 0.419	1	15.7886	0.00783668	0.197942	60.1971	V1 28
15.79_822.5300m/z	YMDB01985	M+FA-H	C44H76NO8P	PC(18:3(6Z,9Z,12Z)/18:3(6Z,9Z,12Z))	822.53	51.3	68.4	1.23966	89.6869	100 - 49.1 - 13.5 - 2.66 - 0.419	1	15.7886	0.00783668	0.197942	60.1971	V1 28
15.79_822.5300m/z	YMDB01986	M+FA-H	C44H76NO8P	PC(18:3(6Z,9Z,12Z)/18:3(9Z,12Z,15Z))	822.53	51.6	69.8	1.23966	89.6869	100 - 49.1 - 13.5 - 2.66 - 0.419	1	15.7886	0.00783668	0.197942	60.1971	V1 28
15.79_822.5300m/z	YMDB02006	M+FA-H	C44H76NO8P	PC(18:3(9Z,12Z,15Z)/18:3(6Z,9Z,12Z))	822.53	51.6	69.8	1.23966	89.6869	100 - 49.1 - 13.5 - 2.66 - 0.419	1	15.7886	0.00783668	0.197942	60.1971	V1 28
15.79_822.5300m/z	YMDB02007	M+FA-H	C44H76NO8P	PC(18:3(9Z,12Z,15Z)/18:3(9Z,12Z,15Z))	822.53	51.5	69.5	1.23966	89.6869	100 - 49.1 - 13.5 - 2.66 - 0.419	1	15.7886	0.00783668	0.197942	60.1971	V1 28
15.79_822.5300m/z	YMDB02025	M+FA-H	C44H76NO8P	PC(18:4(6Z,9Z,12Z,15Z)/18:2(9Z,12Z))	822.53	52	71.7	1.23966	89.6869	100 - 49.1 - 13.5 - 2.66 - 0.419	1	15.7886	0.00783668	0.197942	60.1971	V1 28
15.79_822.5300m/z	YMDB02140	M+FA-H	C44H76NO8P	PC(20:5(5Z,8Z,11Z,14Z,17Z)/16:1(9Z))	822.53	51.2	68	1.23966	89.6869	100 - 49.1 - 13.5 - 2.66 - 0.419	1	15.7886	0.00783668	0.197942	60.1971	V1 28
15.79_822.5300m/z	YMDB02191	M+FA-H	C44H76NO8P	PC(22:5(4Z,7Z,10Z,13Z,16Z)/14:1(9Z))	822.53	51.6	69.8	1.23966	89.6869	100 - 49.1 - 13.5 - 2.66 - 0.419	1	15.7886	0.00783668	0.197942	60.1971	V1 28
15.79_822.5300m/z	YMDB02193	M+FA-H	C44H76NO8P	PC(22:5(7Z,10Z,13Z,16Z,19Z)/14:1(9Z))	822.53	51.2	68	1.23966	89.6869	100 - 49.1 - 13.5 - 2.66 - 0.419	1	15.7886	0.00783668	0.197942	60.1971	V1 28
15.79_822.5300m/z	YMDB02194	M+FA-H	C44H76NO8P	PC(22:6(4Z,7Z,10Z,13Z,16Z,19Z)/14:0)	822.53	51.2	68	1.23966	89.6869	100 - 49.1 - 13.5 - 2.66 - 0.419	1	15.7886	0.00783668	0.197942	60.1971	V1 28
6.23_518.2506m/z	YMDB01250	M+Na-2H	C22H44NO9P	PS(16:0/0:0)	518.251	45.6	37.3	1.05802	91.7729	100 - 25 - 4.85 - 0.691	1	6.2263	0.00626692	0.182644	28.5755	V1 28
9.24_492.3108m/z	YMDB01184	M-H	C24H48NO7P	PC(16:1(9Z)/0:0)	492.311	35.9	0.634	2.5587	82.0094	100 - 27.1 - 4.98 - 0.686	1	9.24225	0.0260738	0.326959	28.4731	V1 28
16.94_824.5451m/z48:67	YMDB01824	M+FA-H	C44H78NO8P	PC(14:0/22:5(4Z,7Z,10Z,13Z,16Z))	824.545	52.3	70.1	0.452397	91.8179	100 - 49.2 - 13.5 - 2.66 - 0.419	1	16.942	0.0010666	0.0788505	25.5417	V1 28
16.94_824.5451m/z	YMDB01825	M+FA-H	C44H78NO8P	PC(14:0/22:5(7Z,10Z,13Z,16Z,19Z))	824.545	53.1	74.2	0.452397	91.8179	100 - 49.2 - 13.5 - 2.66 - 0.419	1	16.942	0.0010666	0.0788505	25.5417	V1 28
16.94_824.5451m/z	YMDB01840	M+FA-H	C44H78NO8P	PC(14:1(9Z)/22:4(7Z,10Z,13Z,16Z))	824.545	52.3	70.1	0.452397	91.8179	100 - 49.2 - 13.5 - 2.66 - 0.419	1	16.942	0.0010666	0.0788505	25.5417	V1 28
16.94_824.5451m/z	YMDB01855	M+FA-H	C44H78NO8P	PC(16:0/20:5(5Z,8Z,11Z,14Z,17Z))	824.545	53.1	74.2	0.452397	91.8179	100 - 49.2 - 13.5 - 2.66 - 0.419	1	16.942	0.0010666	0.0788505	25.5417	V1 28
16.94_824.5451m/z	YMDB01875	M+FA-H	C44H78NO8P	PC(16:1(9Z)/20:4(5Z,8Z,11Z,14Z))	824.545	52.3	70.1	0.452397	91.8179	100 - 49.2 - 13.5 - 2.66 - 0.419	1	16.942	0.0010666	0.0788505	25.5417	V1 28
16.94_824.5451m/z	YMDB01876	M+FA-H	C44H78NO8P	PC(16:1(9Z)/20:4(8Z,11Z,14Z,17Z))	824.545	53.3	75.3	0.452397	91.8179	100 - 49.2 - 13.5 - 2.66 - 0.419	1	16.942	0.0010666	0.0788505	25.5417	V1 28
16.94_824.5451m/z	YMDB01916	M+FA-H	C44H78NO8P	PC(18:1(11Z)/18:4(6Z,9Z,12Z,15Z))	824.545	53.4	76	0.452397	91.8179	100 - 49.2 - 13.5 - 2.66 - 0.419	1	16.942	0.0010666	0.0788505	25.5417	V1 28
16.94_824.5451m/z	YMDB01940	M+FA-H	C44H78NO8P	PC(18:1(9Z)/18:4(6Z,9Z,12Z,15Z))	824.545	53.4	76	0.452397	91.8179	100 - 49.2 - 13.5 - 2.66 - 0.419	1	16.942	0.0010666	0.0788505	25.5417	V1 28
16.94_824.5451m/z	YMDB01963	M+FA-H	C44H78NO8P	PC(18:2(9Z,12Z)/18:3(6Z,9Z,12Z))	824.545	52.3	70.1	0.452397	91.8179	100 - 49.2 - 13.5 - 2.66 - 0.419	1	16.942	0.0010666	0.0788505	25.5417	V1 28
16.94_824.5451m/z	YMDB01964	M+FA-H	C44H78NO8P	PC(18:2(9Z,12Z)/18:3(9Z,12Z,15Z))	824.545	53.3	75.3	0.452397	91.8179	100 - 49.2 - 13.5 - 2.66 - 0.419	1	16.942	0.0010666	0.0788505	25.5417	V1 28
16.94_824.5451m/z	YMDB01984	M+FA-H	C44H78NO8P	PC(18:3(6Z,9Z,12Z)/18:2(9Z,12Z))	824.545	52.3	70.1	0.452397	91.8179	100 - 49.2 - 13.5 - 2.66 - 0.419	1	16.942	0.0010666	0.0788505	25.5417	V1 28
16.94_824.5451m/z	YMDB02005	M+FA-H	C44H78NO8P	PC(18:3(9Z,12Z,15Z)/18:2(9Z,12Z))	824.545	53.3	75.3	0.452397	91.8179	100 - 49.2 - 13.5 - 2.66 - 0.419	1	16.942	0.0010666	0.0788505	25.5417	V1 28
16.94_824.5451m/z	YMDB02023	M+FA-H	C44H78NO8P	PC(18:4(6Z,9Z,12Z,15Z)/18:1(11Z))	824.545	53.3	75.3	0.452397	91.8179	100 - 49.2 - 13.5 - 2.66 - 0.419	1	16.942	0.0010666	0.0788505	25.5417	V1 28
16.94_824.5451m/z	YMDB02024	M+FA-H	C44H78NO8P	PC(18:4(6Z,9Z,12Z,15Z)/18:1(9Z))	824.545	53.3	75.3	0.452397	91.8179	100 - 49.2 - 13.5 - 2.66 - 0.419	1	16.942	0.0010666	0.0788505	25.5417	V1 28
16.94_824.5451m/z	YMDB02123	M+FA-H	C44H78NO8P	PC(20:4(5Z,8Z,11Z,14Z)/16:1(9Z))	824.545	52.3	70.1	0.452397	91.8179	100 - 49.2 - 13.5 - 2.66 - 0.419	1	16.942	0.0010666	0.0788505	25.5417	V1 28
16.94_824.5451m/z	YMDB02133	M+FA-H	C44H78NO8P	PC(20:4(8Z,11Z,14Z,17Z)/16:1(9Z))	824.545	53.3	75.3	0.452397	91.8179	100 - 49.2 - 13.5 - 2.66 - 0.419	1	16.942	0.0010666	0.0788505	25.5417	V1 28
16.94_824.5451m/z	YMDB02139	M+FA-H	C44H78NO8P	PC(20:5(5Z,8Z,11Z,14Z,17Z)/16:0)	824.545	53.1	74.2	0.452397	91.8179	100 - 49.2 - 13.5 - 2.66 - 0.419	1	16.942	0.0010666	0.0788505	25.5417	V1 28
16.94_824.5451m/z	YMDB02183	M+FA-H	C44H78NO8P	PC(22:4(7Z,10Z,13Z,16Z)/14:1(9Z))	824.545	52.3	70.1	0.452397	91.8179	100 - 49.2 - 13.5 - 2.66 - 0.419	1	16.942	0.0010666	0.0788505	25.5417	V1 28
16.94_824.5451m/z	YMDB02190	M+FA-H	C44H78NO8P	PC(22:5(4Z,7Z,10Z,13Z,16Z)/14:0)	824.545	52.3	70.1	0.452397	91.8179	100 - 49.2 - 13.5 - 2.66 - 0.419	1	16.942	0.0010666	0.0788505	25.5417	V1 28
16.94_824.5451m/z	YMDB02192	M+FA-H	C44H78NO8P	PC(22:5(7Z,10Z,13Z,16Z,19Z)/14:0)	824.545	53.1	74.2	0.452397	91.8179	100 - 49.2 - 13.5 - 2.66 - 0.419	1	16.942	0.0010666	0.0788505	25.5417	V1 28
6.21_450.2627m/z	YMDB01201	M-H	C21H42NO7P	PE(16:1(9Z)/0:0)	450.263	46.7	40.8	0.220829	93.1039	100 - 23.8 - 4.15 - 0.539	1	6.20918	0.00469001	0.156214	19.8086	V1 28
6.21_452.2778m/z	YMDB01201	M+H	C21H42NO7P	PE(16:1(9Z)/0:0)	452.278	43.6	24.2	1.48711	95.4732	100 - 23.8 - 4.15 - 0.539	1	6.21035	0.00536027	0.24699	14.5225	V1 28
6.53_544.2665m/z	YMDB01258	M+Na-2H	C24H46NO9P	PS(18:1(9Z)/0:0)	544.267	44.9	36.8	1.55932	89.6693	100 - 27.2 - 5.41 - 0.8	1	6.53428	0.0202526	0.296548	12.4736	V1 28
16.96_831.5035m/z	YMDB01234	M+Na-2H	C41H79O13P	PI(16:0/16:0)	831.503	37.7	3.07	3.65273	89.7071	100 - 45.7 - 12.9 - 2.71 - 0.464	1	16.9591	0.0214354	0.300447	7.03237	V1 28
15.81_778.5396m/z	YMDB01826	M+H	C44H76NO8P	PC(14:0/22:6(4Z,7Z,10Z,13Z,16Z,19Z))	778.54	36.8	6	1.94011	80.288	100 - 49.1 - 13.5 - 2.66 - 0.419	1	15.8067	0.0382748	0.24699	6.39131	V1 28
15.81_778.5396m/z	YMDB01841	M+H	C44H76NO8P	PC(14:1(9Z)/22:5(4Z,7Z,10Z,13Z,16Z))	778.54	36.8	6	1.94011	80.288	100 - 49.1 - 13.5 - 2.66 - 0.419	1	15.8067	0.0382748	0.24699	6.39131	V1 28
15.81_778.5396m/z	YMDB01842	M+H	C44H76NO8P	PC(14:1(9Z)/22:5(7Z,10Z,13Z,16Z,19Z))	778.54	36.8	6	1.94011	80.288	100 - 49.1 - 13.5 - 2.66 - 0.419	1	15.8067	0.0382748	0.24699	6.39131	V1 28
15.81_778.5396m/z	YMDB01877	M+H	C44H76NO8P	PC(16:1(9Z)/20:5(5Z,8Z,11Z,14Z,17Z))	778.54	36.8	6	1.94011	80.288	100 - 49.1 - 13.5 - 2.66 - 0.419	1	15.8067	0.0382748	0.24699	6.39131	V1 28
15.81_778.5396m/z	YMDB01965	M+H	C44H76NO8P	PC(18:2(9Z,12Z)/18:4(6Z,9Z,12Z,15Z))	778.54	36.8	6	1.94011	80.288	100 - 49.1 - 13.5 - 2.66 - 0.419	1	15.8067	0.0382748	0.24699	6.39131	V1 28
15.81_778.5396m/z	YMDB01985	M+H	C44H76NO8P	PC(18:3(6Z,9Z,12Z)/18:3(6Z,9Z,12Z))	778.54	36.8	6	1.94011	80.288	100 - 49.1 - 13.5 - 2.66 - 0.419	1	15.8067	0.0382748	0.24699	6.39131	V1 28
15.81_778.5396m/z	YMDB01986	M+H	C44H76NO8P	PC(18:3(6Z,9Z,12Z)/18:3(9Z,12Z,15Z))	778.54	36.8	6	1.94011	80.288	100 - 49.1 - 13.5 - 2.66 - 0.419	1	15.8067	0.0382748	0.24699	6.39131	V1 28
15.81_778.5396m/z	YMDB02006	M+H	C44H76NO8P	PC(18:3(9Z,12Z,15Z)/18:3(6Z,9Z,12Z))	778.54	36.8	6	1.94011	80.288	100 - 49.1 - 13.5 - 2.66 - 0.419	1	15.8067	0.0382748	0.24699	6.39131	V1 28
15.81_778.5396m/z	YMDB02007	M+H	C44H76NO8P	PC(18:3(9Z,12Z,15Z)/18:3(9Z,12Z,15Z))	778.54	36.8	6	1.94011	80.288	100 - 49.1 - 13.5 - 2.66 - 0.419	1	15.8067	0.0382748	0.24699	6.39131	V1 28
15.81_778.5396m/z	YMDB02025	M+H	C44H76NO8P	PC(18:4(6Z,9Z,12Z,15Z)/18:2(9Z,12Z))	778.54	36.8	6	1.94011	80.288	100 - 49.1 - 13.5 - 2.66 - 0.419	1	15.8067	0.0382748	0.24699	6.39131	V1 28
15.81_778.5396m/z	YMDB02140	M+H	C44H76NO8P	PC(20:5(5Z,8Z,11Z,14Z,17Z)/16:1(9Z))	778.54	36.8	6	1.94011	80.288	100 - 49.1 - 13.5 - 2.66 - 0.419	1	15.8067	0.0382748	0.24699	6.39131	V1 28
15.81_778.5396m/z	YMDB02191	M+H	C44H76NO8P	PC(22:5(4Z,7Z,10Z,13Z,16Z)/14:1(9Z))	778.54	36.8	6	1.94011	80.288	100 - 49.1 - 13.5 - 2.66 - 0.419	1	15.8067	0.0382748	0.24699	6.39131	V1 28
15.81_778.5396m/z	YMDB02193	M+H	C44H76NO8P	PC(22:5(7Z,10Z,13Z,16Z,19Z)/14:1(9Z))	778.54	36.8	6	1.94011	80.288	100 - 49.1 - 13.5 - 2.66 - 0.419	1	15.8067	0.0382748	0.24699	6.39131	V1 28
15.81_778.5396m/z	YMDB02194	M+H	C44H76NO8P	PC(22:6(4Z,7Z,10Z,13Z,16Z,19Z)/14:0)	778.54	36.8	6	1.94011	80.288	100 - 49.1 - 13.5 - 2.66 - 0.419	1	15.8067	0.0382748	0.24699	6.39131	V1 28
6.88_544.2660m/z	YMDB01258	M+Na-2H	C24H46NO9P	PS(18:1(9Z)/0:0)	544.266	46.2	40.1	0.674085	91.7	100 - 27.2 - 5.41 - 0.8	1	6.87645	0.0494361	0.465344	5.75782	V1 28
7.65_544.3382m/z	YMDB02213	M+H	C28H50NO7P	LysoPC(20:4(5Z,8Z,11Z,14Z))	544.338	43.7	29.6	-2.86402	92.0692	100 - 31.5 - 6.23 - 0.922 - 0.111	1	7.65488	0.0371506	0.24699	4.70855	V1 28
7.65_544.3382m/z	YMDB02214	M+H	C28H50NO7P	LysoPC(20:4(8Z,11Z,14Z,17Z))	544.338	43	26.1	-2.86402	92.0692	100 - 31.5 - 6.23 - 0.922 - 0.111	1	7.65488	0.0371506	0.24699	4.70855	V1 28
7.65_522.3561m/z	YMDB01190	M+H	C26H52NO7P	PC(18:1(9Z)/0:0)	522.356	44	24	1.30011	97.5178	100 - 29.4 - 5.59 - 0.799	1	7.65488	0.0427585	0.24699	3.95008	V1 28
7.65_522.3561m/z	YMDB01810	M+H	C26H52NO7P	LysoPC(18:1(9Z))	522.356	44	24	1.30011	97.5178	100 - 29.4 - 5.59 - 0.799	1	7.65488	0.0427585	0.24699	3.95008	V1 28
7.65_522.3561m/z	YMDB02211	M+H	C26H52NO7P	LysoPC(18:1(11Z))	522.356	44	24	1.30011	97.5178	100 - 29.4 - 5.59 - 0.799	1	7.65488	0.0427585	0.24699	3.95008	V1 28
16.94_780.5558m/z	YMDB01824	M+H	C44H78NO8P	PC(14:0/22:5(4Z,7Z,10Z,13Z,16Z))	780.556	37.6	12.1	2.54738	78.79	100 - 49.2 - 13.5 - 2.66 - 0.419	1	16.9433	0.0173843	0.24699	2.75804	V1 28
16.94_780.5558m/z	YMDB01825	M+H	C44H78NO8P	PC(14:0/22:5(7Z,10Z,13Z,16Z,19Z))	780.556	39.3	20.8	2.54738	78.79	100 - 49.2 - 13.5 - 2.66 - 0.419	1	16.9433	0.0173843	0.24699	2.75804	V1 28
16.94_780.5558m/z	YMDB01840	M+H	C44H78NO8P	PC(14:1(9Z)/22:4(7Z,10Z,13Z,16Z))	780.556	37.6	12.1	2.54738	78.79	100 - 49.2 - 13.5 - 2.66 - 0.419	1	16.9433	0.0173843	0.24699	2.75804	V1 28
16.94_780.5558m/z	YMDB01855	M+H	C44H78NO8P	PC(16:0/20:5(5Z,8Z,11Z,14Z,17Z))	780.556	39.3	20.8	2.54738	78.79	100 - 49.2 - 13.5 - 2.66 - 0.419	1	16.9433	0.0173843	0.24699	2.75804	V1 28
16.94_780.5558m/z	YMDB01875	M+H	C44H78NO8P	PC(16:1(9Z)/20:4(5Z,8Z,11Z,14Z))	780.556	37.6	12.1	2.54738	78.79	100 - 49.2 - 13.5 - 2.66 - 0.419	1	16.9433	0.0173843	0.24699	2.75804	V1 28
16.94_780.5558m/z	YMDB01876	M+H	C44H78NO8P	PC(16:1(9Z)/20:4(8Z,11Z,14Z,17Z))	780.556	39.3	20.8	2.54738	78.79	100 - 49.2 - 13.5 - 2.66 - 0.419	1	16.9433	0.0173843	0.24699	2.75804	V1 28
16.94_780.5558m/z	YMDB01916	M+H	C44H78NO8P	PC(18:1(11Z)/18:4(6Z,9Z,12Z,15Z))	780.556	39.3	20.8	2.54738	78.79	100 - 49.2 - 13.5 - 2.66 - 0.419	1	16.9433	0.0173843	0.24699	2.75804	V1 28
16.94_780.5558m/z	YMDB01940	M+H	C44H78NO8P	PC(18:1(9Z)/18:4(6Z,9Z,12Z,15Z))	780.556	39.3	20.8	2.54738	78.79	100 - 49.2 - 13.5 - 2.66 - 0.419	1	16.9433	0.0173843	0.24699	2.75804	V1 28
16.94_780.5558m/z	YMDB01963	M+H	C44H78NO8P	PC(18:2(9Z,12Z)/18:3(6Z,9Z,12Z))	780.556	37.9	13.9	2.54738	78.79	100 - 49.2 - 13.5 - 2.66 - 0.419	1	16.9433	0.0173843	0.24699	2.75804	V1 28
16.94_780.5558m/z	YMDB01964	M+H	C44H78NO8P	PC(18:2(9Z,12Z)/18:3(9Z,12Z,15Z))	780.556	39.7	22.5	2.54738	78.79	100 - 49.2 - 13.5 - 2.66 - 0.419	1	16.9433	0.0173843	0.24699	2.75804	V1 28
16.94_780.5558m/z	YMDB01984	M+H	C44H78NO8P	PC(18:3(6Z,9Z,12Z)/18:2(9Z,12Z))	780.556	37.9	13.9	2.54738	78.79	100 - 49.2 - 13.5 - 2.66 - 0.419	1	16.9433	0.0173843	0.24699	2.75804	V1 28
16.94_780.5558m/z	YMDB02005	M+H	C44H78NO8P	PC(18:3(9Z,12Z,15Z)/18:2(9Z,12Z))	780.556	39.7	22.5	2.54738	78.79	100 - 49.2 - 13.5 - 2.66 - 0.419	1	16.9433	0.0173843	0.24699	2.75804	V1 28
16.94_780.5558m/z	YMDB02023	M+H	C44H78NO8P	PC(18:4(6Z,9Z,12Z,15Z)/18:1(11Z))	780.556	39.3	20.8	2.54738	78.79	100 - 49.2 - 13.5 - 2.66 - 0.419	1	16.9433	0.0173843	0.24699	2.75804	V1 28
16.94_780.5558m/z	YMDB02024	M+H	C44H78NO8P	PC(18:4(6Z,9Z,12Z,15Z)/18:1(9Z))	780.556	39.3	20.8	2.54738	78.79	100 - 49.2 - 13.5 - 2.66 - 0.419	1	16.9433	0.0173843	0.24699	2.75804	V1 28
16.94_780.5558m/z	YMDB02123	M+H	C44H78NO8P	PC(20:4(5Z,8Z,11Z,14Z)/16:1(9Z))	780.556	37.6	12.1	2.54738	78.79	100 - 49.2 - 13.5 - 2.66 - 0.419	1	16.9433	0.0173843	0.24699	2.75804	V1 28
16.94_780.5558m/z	YMDB02133	M+H	C44H78NO8P	PC(20:4(8Z,11Z,14Z,17Z)/16:1(9Z))	780.556	39.3	20.8	2.54738	78.79	100 - 49.2 - 13.5 - 2.66 - 0.419	1	16.9433	0.0173843	0.24699	2.75804	V1 28
16.94_780.5558m/z	YMDB02139	M+H	C44H78NO8P	PC(20:5(5Z,8Z,11Z,14Z,17Z)/16:0)	780.556	39.3	20.8	2.54738	78.79	100 - 49.2 - 13.5 - 2.66 - 0.419	1	16.9433	0.0173843	0.24699	2.75804	V1 28
16.94_780.5558m/z	YMDB02183	M+H	C44H78NO8P	PC(22:4(7Z,10Z,13Z,16Z)/14:1(9Z))	780.556	37.6	12.1	2.54738	78.79	100 - 49.2 - 13.5 - 2.66 - 0.419	1	16.9433	0.0173843	0.24699	2.75804	V1 28
16.94_780.5558m/z	YMDB02190	M+H	C44H78NO8P	PC(22:5(4Z,7Z,10Z,13Z,16Z)/14:0)	780.556	37.6	12.1	2.54738	78.79	100 - 49.2 - 13.5 - 2.66 - 0.419	1	16.9433	0.0173843	0.24699	2.75804	V1 28
16.94_780.5558m/z	YMDB02192	M+H	C44H78NO8P	PC(22:5(7Z,10Z,13Z,16Z,19Z)/14:0)	780.556	39.3	20.8	2.54738	78.79	100 - 49.2 - 13.5 - 2.66 - 0.419	1	16.9433	0.0173843	0.24699	2.75804	V1 28
(B) HIGHEST IN Y. lipolytica
16.39_730.4681m/z	YMDB01254	M-H	C38H70NO10P	PS(16:1(9Z)/16:1(9Z))	730.468	35.7	1.5	2.28367	79.8194	100 - 42.7 - 10.9 - 2.08 - 0.32	1	16.3944	0.00466362	0.156214	Infinity	YL
16.55_760.5147m/z	YMDB01203	M+FA-H	C39H74NO8P	PE(16:1(9Z)/18:1(9Z))	760.515	39.6	17.8	1.84743	82.3908	100 - 43.7 - 11 - 2.01 - 0.296	1	16.5484	0.0178227	0.286083	Infinity	YL
16.55_760.5147m/z	YMDB01253	M-H	C40H76NO10P	PS(16:0/18:1(9Z))	760.515	38.4	13.1	1.73582	81.102	100 - 44.9 - 11.9 - 2.32 - 0.367	1	16.5484	0.0178227	0.286083	Infinity	YL
17.31_660.4620m/z	YMDB01195	M-H	C35H68NO8P	PE(14:0/16:1(9Z))	660.462	37.9	0.967	1.61822	90.3718	100 - 39.3 - 9.16 - 1.58 - 0.22	1	17.3089	0.000151552	0.0473512	Infinity	YL
17.31_660.4620m/z	YMDB01196	M-H	C35H68NO8P	PE(14:1(9Z)/16:0)	660.462	38.2	2.35	1.61822	90.3718	100 - 39.3 - 9.16 - 1.58 - 0.22	1	17.3089	0.000151552	0.0473512	Infinity	YL
17.53_748.5156m/z	YMDB01177	M+FA-H	C38H74NO8P	PC(14:0/16:1(9Z))	748.516	36.3	0	3.09199	85.0219	100 - 42.6 - 10.5 - 1.9 - 0.275	1	17.5313	0.000766253	0.0703792	Infinity	YL
17.53_826.5334m/z	YMDB01859	M+Na-2H	C46H80NO8P	PC(16:0/22:6(4Z,7Z,10Z,13Z,16Z,19Z))	826.533	35.3	5.01	-4.26746	76.6375	100 - 51.3 - 14.6 - 2.96 - 0.479	1	17.5313	0.00364636	0.147144	Infinity	YL
17.53_826.5334m/z	YMDB01880	M+Na-2H	C46H80NO8P	PC(16:1(9Z)/22:5(4Z,7Z,10Z,13Z,16Z))	826.533	35	3.53	-4.26746	76.6375	100 - 51.3 - 14.6 - 2.96 - 0.479	1	17.5313	0.00364636	0.147144	Infinity	YL
17.53_826.5334m/z	YMDB01881	M+Na-2H	C46H80NO8P	PC(16:1(9Z)/22:5(7Z,10Z,13Z,16Z,19Z))	826.533	35.3	5.01	-4.26746	76.6375	100 - 51.3 - 14.6 - 2.96 - 0.479	1	17.5313	0.00364636	0.147144	Infinity	YL
17.53_826.5334m/z	YMDB01922	M+Na-2H	C46H80NO8P	PC(18:1(11Z)/20:5(5Z,8Z,11Z,14Z,17Z))	826.533	35.3	4.89	-4.26746	76.6375	100 - 51.3 - 14.6 - 2.96 - 0.479	1	17.5313	0.00364636	0.147144	Infinity	YL
17.53_826.5334m/z	YMDB01946	M+Na-2H	C46H80NO8P	PC(18:1(9Z)/20:5(5Z,8Z,11Z,14Z,17Z))	826.533	35.3	4.89	-4.26746	76.6375	100 - 51.3 - 14.6 - 2.96 - 0.479	1	17.5313	0.00364636	0.147144	Infinity	YL
17.53_826.5334m/z	YMDB01969	M+Na-2H	C46H80NO8P	PC(18:2(9Z,12Z)/20:4(5Z,8Z,11Z,14Z))	826.533	34.9	2.81	-4.26746	76.6375	100 - 51.3 - 14.6 - 2.96 - 0.479	1	17.5313	0.00364636	0.147144	Infinity	YL
17.53_826.5334m/z	YMDB01970	M+Na-2H	C46H80NO8P	PC(18:2(9Z,12Z)/20:4(8Z,11Z,14Z,17Z))	826.533	35.2	4.28	-4.26746	76.6375	100 - 51.3 - 14.6 - 2.96 - 0.479	1	17.5313	0.00364636	0.147144	Infinity	YL
17.53_826.5334m/z	YMDB01990	M+Na-2H	C46H80NO8P	PC(18:3(6Z,9Z,12Z)/20:3(5Z,8Z,11Z))	826.533	34.9	2.81	-4.26746	76.6375	100 - 51.3 - 14.6 - 2.96 - 0.479	1	17.5313	0.00364636	0.147144	Infinity	YL
17.53_826.5334m/z	YMDB01991	M+Na-2H	C46H80NO8P	PC(18:3(6Z,9Z,12Z)/20:3(8Z,11Z,14Z))	826.533	34.9	2.81	-4.26746	76.6375	100 - 51.3 - 14.6 - 2.96 - 0.479	1	17.5313	0.00364636	0.147144	Infinity	YL
17.53_826.5334m/z	YMDB02011	M+Na-2H	C46H80NO8P	PC(18:3(9Z,12Z,15Z)/20:3(5Z,8Z,11Z))	826.533	35.2	4.28	-4.26746	76.6375	100 - 51.3 - 14.6 - 2.96 - 0.479	1	17.5313	0.00364636	0.147144	Infinity	YL
17.53_826.5334m/z	YMDB02012	M+Na-2H	C46H80NO8P	PC(18:3(9Z,12Z,15Z)/20:3(8Z,11Z,14Z))	826.533	35.2	4.28	-4.26746	76.6375	100 - 51.3 - 14.6 - 2.96 - 0.479	1	17.5313	0.00364636	0.147144	Infinity	YL
17.53_826.5334m/z	YMDB02028	M+Na-2H	C46H80NO8P	PC(18:4(6Z,9Z,12Z,15Z)/20:2(11Z,14Z))	826.533	35.3	4.59	-4.26746	76.6375	100 - 51.3 - 14.6 - 2.96 - 0.479	1	17.5313	0.00364636	0.147144	Infinity	YL
17.53_826.5334m/z	YMDB02076	M+Na-2H	C46H80NO8P	PC(20:2(11Z,14Z)/18:4(6Z,9Z,12Z,15Z))	826.533	35.2	4.39	-4.26746	76.6375	100 - 51.3 - 14.6 - 2.96 - 0.479	1	17.5313	0.00364636	0.147144	Infinity	YL
17.53_826.5334m/z	YMDB02095	M+Na-2H	C46H80NO8P	PC(20:3(5Z,8Z,11Z)/18:3(6Z,9Z,12Z))	826.533	34.9	2.81	-4.26746	76.6375	100 - 51.3 - 14.6 - 2.96 - 0.479	1	17.5313	0.00364636	0.147144	Infinity	YL
17.53_826.5334m/z	YMDB02096	M+Na-2H	C46H80NO8P	PC(20:3(5Z,8Z,11Z)/18:3(9Z,12Z,15Z))	826.533	35.2	4.28	-4.26746	76.6375	100 - 51.3 - 14.6 - 2.96 - 0.479	1	17.5313	0.00364636	0.147144	Infinity	YL
17.53_826.5334m/z	YMDB02113	M+Na-2H	C46H80NO8P	PC(20:3(8Z,11Z,14Z)/18:3(6Z,9Z,12Z))	826.533	34.9	2.81	-4.26746	76.6375	100 - 51.3 - 14.6 - 2.96 - 0.479	1	17.5313	0.00364636	0.147144	Infinity	YL
17.53_826.5334m/z	YMDB02114	M+Na-2H	C46H80NO8P	PC(20:3(8Z,11Z,14Z)/18:3(9Z,12Z,15Z))	826.533	35.2	4.28	-4.26746	76.6375	100 - 51.3 - 14.6 - 2.96 - 0.479	1	17.5313	0.00364636	0.147144	Infinity	YL
17.53_826.5334m/z	YMDB02126	M+Na-2H	C46H80NO8P	PC(20:4(5Z,8Z,11Z,14Z)/18:2(9Z,12Z))	826.533	34.9	2.81	-4.26746	76.6375	100 - 51.3 - 14.6 - 2.96 - 0.479	1	17.5313	0.00364636	0.147144	Infinity	YL
17.53_826.5334m/z	YMDB02135	M+Na-2H	C46H80NO8P	PC(20:4(8Z,11Z,14Z,17Z)/18:2(9Z,12Z))	826.533	35.2	4.28	-4.26746	76.6375	100 - 51.3 - 14.6 - 2.96 - 0.479	1	17.5313	0.00364636	0.147144	Infinity	YL
17.53_826.5334m/z	YMDB02141	M+Na-2H	C46H80NO8P	PC(20:5(5Z,8Z,11Z,14Z,17Z)/18:1(11Z))	826.533	35.3	4.89	-4.26746	76.6375	100 - 51.3 - 14.6 - 2.96 - 0.479	1	17.5313	0.00364636	0.147144	Infinity	YL
17.53_826.5334m/z	YMDB02142	M+Na-2H	C46H80NO8P	PC(20:5(5Z,8Z,11Z,14Z,17Z)/18:1(9Z))	826.533	35.3	4.89	-4.26746	76.6375	100 - 51.3 - 14.6 - 2.96 - 0.479	1	17.5313	0.00364636	0.147144	Infinity	YL
17.84_762.5303m/z	YMDB01200	M+FA-H	C39H76NO8P	PE(16:0/18:1(9Z))	762.53	44.8	37.6	1.72283	88.443	100 - 43.7 - 11 - 2.01 - 0.296	1	17.8393	0.0007241	0.0703792	Infinity	YL
17.84_762.5303m/z	YMDB01205	M+FA-H	C39H76NO8P	PE(18:0/16:1(9Z))	762.53	44.8	37.7	1.72283	88.443	100 - 43.7 - 11 - 2.01 - 0.296	1	17.8393	0.0007241	0.0703792	Infinity	YL
18.17_674.4782m/z	YMDB01174	M-H	C36H70NO8P	PC(12:0/16:1(9Z))	674.478	37.1	0	2.26954	88.1746	100 - 40.4 - 9.6 - 1.68 - 0.237	1	18.1714	0.00191616	0.107553	Infinity	YL
18.17_674.4782m/z	YMDB01811	M-H	C36H70NO8P	PC(14:0/14:1(9Z))	674.478	37.1	0	2.26954	88.1746	100 - 40.4 - 9.6 - 1.68 - 0.237	1	18.1714	0.00191616	0.107553	Infinity	YL
18.17_674.4782m/z	YMDB01830	M-H	C36H70NO8P	PC(14:1(9Z)/14:0)	674.478	37.1	0	2.26954	88.1746	100 - 40.4 - 9.6 - 1.68 - 0.237	1	18.1714	0.00191616	0.107553	Infinity	YL
19.03_756.4817m/z	YMDB01251	M+Na-2H	C38H74NO10P	PS(16:0/16:0)	756.482	45.9	46.3	2.672	86.5459	100 - 42.7 - 10.9 - 2.08 - 0.32	1	19.0346	0.00544352	0.164993	Infinity	YL
16.26_824.5299m/z	YMDB01238	M+NH4	C41H75O13P	PI(16:1(9Z)/16:1(9Z))	824.53	36.6	8.43	1.86696	76.6042	100 - 45.7 - 12.9 - 2.7 - 0.463	1	16.2586	4.64584e-06	0.0299022	14055.9	YL
18.99_688.4931m/z	YMDB01199	M-H	C37H72NO8P	PE(16:0/16:1(9Z))	688.493	37.6	0	1.14805	89.3491	100 - 41.5 - 10 - 1.79 - 0.256	1	18.9936	0.00149743	0.0953015	383.245	YL
15.60_746.4991m/z	YMDB01178	M+FA-H	C38H72NO8P	PC(14:1(9Z)/16:1(9Z))	746.499	40.9	18.9	1.8875	87.9261	100 - 42.6 - 10.5 - 1.89 - 0.275	1	15.6004	0.00210043	0.111692	338.932	YL
15.60_746.4991m/z	YMDB01863	M+FA-H	C38H72NO8P	PC(16:1(9Z)/14:1(9Z))	746.499	40.9	18.8	1.8875	87.9261	100 - 42.6 - 10.5 - 1.89 - 0.275	1	15.6004	0.00210043	0.111692	338.932	YL
20.05_555.5232n	YMDB01102	M-H, M+FA-H	C34H69NO4	Cer 18:0;3/16:0;0	600.521	38.1	0	1.0011	91.545	100 - 38.1 - 7.87 - 1.16 - 0.134	1	20.0512	0.00116889	0.0823934	137.978	YL
17.45_714.5097m/z	YMDB01203	M-H	C39H74NO8P	PE(16:1(9Z)/18:1(9Z))	714.51	37	0	2.41167	87.6617	100 - 43.7 - 11 - 2.01 - 0.296	1	17.4458	0.0309344	0.355466	108.023	YL
16.26_807.5038m/z	YMDB01238	M+H	C41H75O13P	PI(16:1(9Z)/16:1(9Z))	807.504	35.9	6.75	2.45326	75.6316	100 - 45.7 - 12.9 - 2.7 - 0.463	1	16.2586	0.000118116	0.131295	95.6993	YL
17.55_754.4659m/z	YMDB01252	M+Na-2H	C38H72NO10P	PS(16:0/16:1(9Z))	754.466	39.7	22	2.49218	79.5624	100 - 42.7 - 10.9 - 2.08 - 0.32	1	17.5484	0.000749841	0.0703792	91.115	YL
18.68_776.5453m/z	YMDB01181	M+FA-H	C40H78NO8P	PC(16:0/16:1(9Z))	776.545	49.4	57.9	0.850515	89.9646	100 - 44.8 - 11.5 - 2.13 - 0.319	1	18.6849	0.0133475	0.248198	66.4885	YL
18.68_776.5453m/z	YMDB01813	M+FA-H	C40H78NO8P	PC(14:0/18:1(11Z))	776.545	49.4	57.9	0.850515	89.9646	100 - 44.8 - 11.5 - 2.13 - 0.319	1	18.6849	0.0133475	0.248198	66.4885	YL
18.68_776.5453m/z	YMDB01814	M+FA-H	C40H78NO8P	PC(14:0/18:1(9Z))	776.545	49.4	57.9	0.850515	89.9646	100 - 44.8 - 11.5 - 2.13 - 0.319	1	18.6849	0.0133475	0.248198	66.4885	YL
18.68_776.5453m/z	YMDB01831	M+FA-H	C40H78NO8P	PC(14:1(9Z)/18:0)	776.545	49.4	57.9	0.850515	89.9646	100 - 44.8 - 11.5 - 2.13 - 0.319	1	18.6849	0.0133475	0.248198	66.4885	YL
18.68_776.5453m/z	YMDB01864	M+FA-H	C40H78NO8P	PC(16:1(9Z)/16:0)	776.545	49.4	57.9	0.850515	89.9646	100 - 44.8 - 11.5 - 2.13 - 0.319	1	18.6849	0.0133475	0.248198	66.4885	YL
18.68_776.5453m/z	YMDB01888	M+FA-H	C40H78NO8P	PC(18:0/14:1(9Z))	776.545	49.4	57.9	0.850515	89.9646	100 - 44.8 - 11.5 - 2.13 - 0.319	1	18.6849	0.0133475	0.248198	66.4885	YL
18.68_776.5453m/z	YMDB01907	M+FA-H	C40H78NO8P	PC(18:1(11Z)/14:0)	776.545	49.4	57.9	0.850515	89.9646	100 - 44.8 - 11.5 - 2.13 - 0.319	1	18.6849	0.0133475	0.248198	66.4885	YL
18.68_776.5453m/z	YMDB01932	M+FA-H	C40H78NO8P	PC(18:1(9Z)/14:0)	776.545	49.4	57.9	0.850515	89.9646	100 - 44.8 - 11.5 - 2.13 - 0.319	1	18.6849	0.0133475	0.248198	66.4885	YL
16.98_748.5145m/z	YMDB01177	M+FA-H	C38H74NO8P	PC(14:0/16:1(9Z))	748.515	42.8	26.3	1.60788	89.5752	100 - 42.6 - 10.5 - 1.9 - 0.275	1	16.9762	0.0109994	0.225264	53.2331	YL
17.72_732.4840m/z	YMDB01202	M+FA-H	C37H70NO8P	PE(16:1(9Z)/16:1(9Z))	732.484	44.3	34.8	2.73452	89.801	100 - 41.5 - 10 - 1.78 - 0.255	1	17.7196	0.00411937	0.154146	50.9359	YL
17.72_732.4840m/z	YMDB01252	M-H	C38H72NO10P	PS(16:0/16:1(9Z))	732.484	44.2	35.8	2.56301	88.3955	100 - 42.7 - 10.9 - 2.08 - 0.32	1	17.7196	0.00411937	0.154146	50.9359	YL
19.43_786.5313m/z	YMDB01259	M-H	C42H78NO10P	PS(18:1(9Z)/18:1(9Z))	786.531	43.7	33.5	2.85521	88.1994	100 - 47.1 - 12.9 - 2.59 - 0.42	1	19.4282	0.0309611	0.355466	45.4035	YL
20.60_863.5662m/z	YMDB01242	M-H	C45H85O13P	PI(18:0/18:1(9Z))	863.566	37.5	1.73	0.858744	87.0202	100 - 50.1 - 15 - 3.31 - 0.593	1	20.5988	0.0246516	0.320683	27.1005	YL
19.39_714.5086m/z	YMDB01203	M-H	C39H74NO8P	PE(16:1(9Z)/18:1(9Z))	714.509	44.5	33.8	0.908724	89.6522	100 - 43.7 - 11 - 2.01 - 0.296	1	19.394	0.0101419	0.218016	25.6295	YL
16.26_805.4882m/z	YMDB01238	M-H	C41H75O13P	PI(16:1(9Z)/16:1(9Z))	805.488	37.1	0	1.11621	86.9473	100 - 45.7 - 12.9 - 2.7 - 0.463	1	16.2575	0.0166634	0.278025	23.9632	YL
20.50_716.5241m/z	YMDB01200	M-H	C39H76NO8P	PE(16:0/18:1(9Z))	716.524	47.5	49.7	0.716076	88.5833	100 - 43.7 - 11 - 2.01 - 0.296	1	20.4961	0.0187689	0.286083	20.5608	YL
20.50_716.5241m/z	YMDB01205	M-H	C39H76NO8P	PE(18:0/16:1(9Z))	716.524	43.1	27.9	0.716076	88.5833	100 - 43.7 - 11 - 2.01 - 0.296	1	20.4961	0.0187689	0.286083	20.5608	YL
20.21_744.5560m/z	YMDB01206	M-H	C41H80NO8P	PE(18:0/18:1(9Z))	744.556	37.7	4.32	1.45656	86.0844	100 - 45.9 - 12 - 2.26 - 0.342	1	20.2052	0.0237763	0.31333	20.1555	YL
19.46_790.5615m/z	YMDB01206	M+FA-H	C41H80NO8P	PE(18:0/18:1(9Z))	790.562	48.5	54.2	1.54192	89.8996	100 - 45.9 - 12 - 2.26 - 0.342	1	19.4625	0.0096273	0.216013	18.0288	YL
17.55_686.4774m/z	YMDB01202	M-H	C37H70NO8P	PE(16:1(9Z)/16:1(9Z))	686.477	38.9	6.09	1.05431	89.5587	100 - 41.5 - 10 - 1.78 - 0.255	1	17.5484	0.00164422	0.100226	17.7627	YL
16.84_786.5300m/z	YMDB01259	M-H	C42H78NO10P	PS(18:1(9Z)/18:1(9Z))	786.53	45.5	40.6	1.16239	88.0462	100 - 47.1 - 12.9 - 2.59 - 0.42	1	16.8393	0.0335096	0.370685	12.4967	YL
18.67_732.5536m/z	YMDB01181	M+H	C40H78NO8P	PC(16:0/16:1(9Z))	732.554	39.1	0	-0.262874	95.6179	100 - 44.8 - 11.5 - 2.13 - 0.319	1	18.6686	0.00885149	0.24699	11.8846	YL
18.67_732.5536m/z	YMDB01813	M+H	C40H78NO8P	PC(14:0/18:1(11Z))	732.554	39.1	0	-0.262874	95.6179	100 - 44.8 - 11.5 - 2.13 - 0.319	1	18.6686	0.00885149	0.24699	11.8846	YL
18.67_732.5536m/z	YMDB01814	M+H	C40H78NO8P	PC(14:0/18:1(9Z))	732.554	39.1	0	-0.262874	95.6179	100 - 44.8 - 11.5 - 2.13 - 0.319	1	18.6686	0.00885149	0.24699	11.8846	YL
18.67_732.5536m/z	YMDB01831	M+H	C40H78NO8P	PC(14:1(9Z)/18:0)	732.554	39.1	0	-0.262874	95.6179	100 - 44.8 - 11.5 - 2.13 - 0.319	1	18.6686	0.00885149	0.24699	11.8846	YL
18.67_732.5536m/z	YMDB01864	M+H	C40H78NO8P	PC(16:1(9Z)/16:0)	732.554	39.1	0	-0.262874	95.6179	100 - 44.8 - 11.5 - 2.13 - 0.319	1	18.6686	0.00885149	0.24699	11.8846	YL
18.67_732.5536m/z	YMDB01888	M+H	C40H78NO8P	PC(18:0/14:1(9Z))	732.554	39.1	0.424	-0.262874	95.6179	100 - 44.8 - 11.5 - 2.13 - 0.319	1	18.6686	0.00885149	0.24699	11.8846	YL
18.67_732.5536m/z	YMDB01907	M+H	C40H78NO8P	PC(18:1(11Z)/14:0)	732.554	39.1	0.415	-0.262874	95.6179	100 - 44.8 - 11.5 - 2.13 - 0.319	1	18.6686	0.00885149	0.24699	11.8846	YL
18.67_732.5536m/z	YMDB01932	M+H	C40H78NO8P	PC(18:1(9Z)/14:0)	732.554	39.1	0.415	-0.262874	95.6179	100 - 44.8 - 11.5 - 2.13 - 0.319	1	18.6686	0.00885149	0.24699	11.8846	YL
18.12_758.4985m/z	YMDB01255	M-H	C40H74NO10P	PS(16:1(9Z)/18:1(9Z))	758.499	50.3	64.3	1.03971	88.4384	100 - 44.9 - 11.9 - 2.32 - 0.367	1	18.1201	0.0184187	0.286083	11.0126	YL
20.21_804.5760m/z	YMDB01183	M+FA-H	C42H82NO8P	PC(16:0/18:1(9Z))	804.576	50.2	59.8	-0.0222733	91.322	100 - 47 - 12.5 - 2.39 - 0.367	1	20.2052	0.0141856	0.258865	8.88735	YL
20.21_804.5760m/z	YMDB01815	M+FA-H	C42H82NO8P	PC(14:0/20:1(11Z))	804.576	50.3	60	-0.0222733	91.322	100 - 47 - 12.5 - 2.39 - 0.367	1	20.2052	0.0141856	0.258865	8.88735	YL
20.21_804.5760m/z	YMDB01832	M+FA-H	C42H82NO8P	PC(14:1(9Z)/20:0)	804.576	50.3	60	-0.0222733	91.322	100 - 47 - 12.5 - 2.39 - 0.367	1	20.2052	0.0141856	0.258865	8.88735	YL
20.21_804.5760m/z	YMDB01844	M+FA-H	C42H82NO8P	PC(16:0/18:1(11Z))	804.576	50.2	59.8	-0.0222733	91.322	100 - 47 - 12.5 - 2.39 - 0.367	1	20.2052	0.0141856	0.258865	8.88735	YL
20.21_804.5760m/z	YMDB01865	M+FA-H	C42H82NO8P	PC(16:1(9Z)/18:0)	804.576	50.3	60.1	-0.0222733	91.322	100 - 47 - 12.5 - 2.39 - 0.367	1	20.2052	0.0141856	0.258865	8.88735	YL
20.21_804.5760m/z	YMDB01889	M+FA-H	C42H82NO8P	PC(18:0/16:1(9Z))	804.576	50.3	60.1	-0.0222733	91.322	100 - 47 - 12.5 - 2.39 - 0.367	1	20.2052	0.0141856	0.258865	8.88735	YL
20.21_804.5760m/z	YMDB01908	M+FA-H	C42H82NO8P	PC(18:1(11Z)/16:0)	804.576	50.2	59.8	-0.0222733	91.322	100 - 47 - 12.5 - 2.39 - 0.367	1	20.2052	0.0141856	0.258865	8.88735	YL
20.21_804.5760m/z	YMDB01933	M+FA-H	C42H82NO8P	PC(18:1(9Z)/16:0)	804.576	50.2	59.8	-0.0222733	91.322	100 - 47 - 12.5 - 2.39 - 0.367	1	20.2052	0.0141856	0.258865	8.88735	YL
20.21_804.5760m/z	YMDB02036	M+FA-H	C42H82NO8P	PC(20:0/14:1(9Z))	804.576	50.3	60	-0.0222733	91.322	100 - 47 - 12.5 - 2.39 - 0.367	1	20.2052	0.0141856	0.258865	8.88735	YL
20.21_804.5760m/z	YMDB02050	M+FA-H	C42H82NO8P	PC(20:1(11Z)/14:0)	804.576	50.3	60	-0.0222733	91.322	100 - 47 - 12.5 - 2.39 - 0.367	1	20.2052	0.0141856	0.258865	8.88735	YL
17.19_730.5399m/z	YMDB01185	M+H	C40H76NO8P	PC(16:1(9Z)/16:1(9Z))	730.54	38.2	0	2.41548	93.6301	100 - 44.8 - 11.4 - 2.13 - 0.318	1	17.1897	0.00600314	0.24699	8.21595	YL
20.62_742.5397m/z	YMDB01208	M-H	C41H78NO8P	PE(18:1(9Z)/18:1(9Z))	742.54	51.3	68.5	0.625443	88.7334	100 - 45.9 - 11.9 - 2.26 - 0.342	1	20.6159	0.0346191	0.379486	7.89355	YL
10.12_482.3252m/z	YMDB01204	M+H	C23H48NO7P	PE(18:0/0:0)	482.325	40.2	6.7	2.3332	96.8776	100 - 26.1 - 4.7 - 0.635	1	10.1229	0.0159219	0.24699	6.34598	YL
18.77_726.5084m/z	YMDB01176	M+Na-2H	C38H76NO8P	PC(14:0/16:0)	726.508	37.2	0.412	4.14205	90.5183	100 - 42.6 - 10.5 - 1.9 - 0.276	1	18.7711	0.00978586	0.216013	6.30919	YL
19.27_861.5504m/z	YMDB01244	M-H	C45H83O13P	PI(18:1(9Z)/18:1(9Z))	861.55	41.1	18.4	0.598553	87.7344	100 - 50.1 - 15 - 3.31 - 0.592	1	19.2742	0.0213796	0.300447	6.27845	YL
17.58_807.5035m/z	YMDB01228	M-H	C41H77O13P	PI(14:0/18:1(9Z))	807.503	38.2	3.49	0.700897	88.3986	100 - 45.7 - 12.9 - 2.71 - 0.463	1	17.5826	0.0273604	0.332862	6.22721	YL
17.58_807.5035m/z	YMDB01232	M-H	C41H77O13P	PI(14:1(9Z)/18:0)	807.503	37.9	1.86	0.700897	88.3986	100 - 45.7 - 12.9 - 2.71 - 0.463	1	17.5826	0.0273604	0.332862	6.22721	YL
17.58_807.5035m/z	YMDB01235	M-H	C41H77O13P	PI(16:0/16:1(9Z))	807.503	38.1	2.75	0.700897	88.3986	100 - 45.7 - 12.9 - 2.71 - 0.463	1	17.5826	0.0273604	0.332862	6.22721	YL
16.94_704.5228m/z	YMDB01177	M+H	C38H74NO8P	PC(14:0/16:1(9Z))	704.523	37.7	3.34	0.38405	85.7948	100 - 42.6 - 10.5 - 1.9 - 0.275	1	16.9433	0.00224684	0.24699	6.18156	YL
18.38_700.4923m/z	YMDB01178	M-H	C38H72NO8P	PC(14:1(9Z)/16:1(9Z))	700.492	37.8	0	0.0598594	88.8969	100 - 42.6 - 10.5 - 1.89 - 0.275	1	18.3768	0.0182932	0.286083	5.75413	YL
18.38_700.4923m/z	YMDB01863	M-H	C38H72NO8P	PC(16:1(9Z)/14:1(9Z))	700.492	39.3	7.56	0.0598594	88.8969	100 - 42.6 - 10.5 - 1.89 - 0.275	1	18.3768	0.0182932	0.286083	5.75413	YL
20.34_830.5921m/z	YMDB01191	M+FA-H	C44H84NO8P	PC(18:1(9Z)/18:1(9Z))	830.592	56.5	89.3	0.511724	93.66	100 - 49.2 - 13.5 - 2.67 - 0.421	1	20.3421	0.0425349	0.426898	5.25848	YL
20.34_830.5921m/z	YMDB01822	M+FA-H	C44H84NO8P	PC(14:0/22:2(13Z,16Z))	830.592	56.5	89.3	0.511724	93.66	100 - 49.2 - 13.5 - 2.67 - 0.421	1	20.3421	0.0425349	0.426898	5.25848	YL
20.34_830.5921m/z	YMDB01838	M+FA-H	C44H84NO8P	PC(14:1(9Z)/22:1(13Z))	830.592	56.5	89.3	0.511724	93.66	100 - 49.2 - 13.5 - 2.67 - 0.421	1	20.3421	0.0425349	0.426898	5.25848	YL
20.34_830.5921m/z	YMDB01850	M+FA-H	C44H84NO8P	PC(16:0/20:2(11Z,14Z))	830.592	56.5	89.3	0.511724	93.66	100 - 49.2 - 13.5 - 2.67 - 0.421	1	20.3421	0.0425349	0.426898	5.25848	YL
20.34_830.5921m/z	YMDB01871	M+FA-H	C44H84NO8P	PC(16:1(9Z)/20:1(11Z))	830.592	56.5	89.3	0.511724	93.66	100 - 49.2 - 13.5 - 2.67 - 0.421	1	20.3421	0.0425349	0.426898	5.25848	YL
20.34_830.5921m/z	YMDB01891	M+FA-H	C44H84NO8P	PC(18:0/18:2(9Z,12Z))	830.592	56.6	90.1	0.511724	93.66	100 - 49.2 - 13.5 - 2.67 - 0.421	1	20.3421	0.0425349	0.426898	5.25848	YL
20.34_830.5921m/z	YMDB01911	M+FA-H	C44H84NO8P	PC(18:1(11Z)/18:1(11Z))	830.592	56.5	89.3	0.511724	93.66	100 - 49.2 - 13.5 - 2.67 - 0.421	1	20.3421	0.0425349	0.426898	5.25848	YL
20.34_830.5921m/z	YMDB01912	M+FA-H	C44H84NO8P	PC(18:1(11Z)/18:1(9Z))	830.592	56.5	89.3	0.511724	93.66	100 - 49.2 - 13.5 - 2.67 - 0.421	1	20.3421	0.0425349	0.426898	5.25848	YL
20.34_830.5921m/z	YMDB01936	M+FA-H	C44H84NO8P	PC(18:1(9Z)/18:1(11Z))	830.592	56.5	89.3	0.511724	93.66	100 - 49.2 - 13.5 - 2.67 - 0.421	1	20.3421	0.0425349	0.426898	5.25848	YL
20.34_830.5921m/z	YMDB01958	M+FA-H	C44H84NO8P	PC(18:2(9Z,12Z)/18:0)	830.592	56.5	89.3	0.511724	93.66	100 - 49.2 - 13.5 - 2.67 - 0.421	1	20.3421	0.0425349	0.426898	5.25848	YL
20.34_830.5921m/z	YMDB02053	M+FA-H	C44H84NO8P	PC(20:1(11Z)/16:1(9Z))	830.592	56.5	89.3	0.511724	93.66	100 - 49.2 - 13.5 - 2.67 - 0.421	1	20.3421	0.0425349	0.426898	5.25848	YL
20.34_830.5921m/z	YMDB02069	M+FA-H	C44H84NO8P	PC(20:2(11Z,14Z)/16:0)	830.592	56.5	89.3	0.511724	93.66	100 - 49.2 - 13.5 - 2.67 - 0.421	1	20.3421	0.0425349	0.426898	5.25848	YL
20.34_830.5921m/z	YMDB02157	M+FA-H	C44H84NO8P	PC(22:1(13Z)/14:1(9Z))	830.592	56.5	89.3	0.511724	93.66	100 - 49.2 - 13.5 - 2.67 - 0.421	1	20.3421	0.0425349	0.426898	5.25848	YL
20.34_830.5921m/z	YMDB02169	M+FA-H	C44H84NO8P	PC(22:2(13Z,16Z)/14:0)	830.592	56.5	89.3	0.511724	93.66	100 - 49.2 - 13.5 - 2.67 - 0.421	1	20.3421	0.0425349	0.426898	5.25848	YL
18.99_690.5095m/z	YMDB01165	M+NH4	C37H69O8P	PA(16:1(9Z)/18:1(9Z))	690.51	35.1	0.417	3.98189	79.5779	100 - 41.1 - 9.88 - 1.75 - 0.249	1	18.9938	0.00647726	0.24699	5.25428	YL
18.99_690.5095m/z	YMDB01199	M+H	C37H72NO8P	PE(16:0/16:1(9Z))	690.51	39.8	24.4	3.88356	79.2614	100 - 41.5 - 10 - 1.79 - 0.256	1	18.9938	0.00647726	0.24699	5.25428	YL
17.98_833.5190m/z	YMDB01239	M-H	C43H79O13P	PI(16:1(9Z)/18:1(9Z))	833.519	42	17	0.489145	93.4024	100 - 47.9 - 13.9 - 2.99 - 0.524	1	17.9763	0.0184286	0.286083	4.59468	YL
17.96_780.4810m/z	YMDB01255	M+Na-2H	C40H74NO10P	PS(16:1(9Z)/18:1(9Z))	780.481	50.7	66.3	1.76031	89.3365	100 - 44.9 - 11.9 - 2.32 - 0.367	1	17.9592	0.0125713	0.236668	4.56573	YL
17.96_712.4927m/z	YMDB01198	M+Na-2H	C37H74NO8P	PE(16:0/16:0)	712.493	42.7	25.5	4.03497	92.6367	100 - 41.5 - 10.1 - 1.79 - 0.256	1	17.9592	0.0107478	0.223475	4.39926	YL
17.82_718.5370m/z	YMDB01169	M+NH4	C39H73O8P	PA(18:1(9Z)/18:1(9Z))	718.537	35.7	0.312	-1.67947	80.4154	100 - 43.3 - 10.8 - 1.97 - 0.288	1	17.8229	0.013805	0.24699	4.38891	YL
17.82_718.5370m/z	YMDB01200	M+H	C39H76NO8P	PE(16:0/18:1(9Z))	718.537	35.7	0.312	-1.63962	80.0957	100 - 43.7 - 11 - 2.01 - 0.296	1	17.8229	0.013805	0.24699	4.38891	YL
17.82_718.5370m/z	YMDB01205	M+H	C39H76NO8P	PE(18:0/16:1(9Z))	718.537	35.6	0	-1.63962	80.0957	100 - 43.7 - 11 - 2.01 - 0.296	1	17.8229	0.013805	0.24699	4.38891	YL
17.58_724.4931m/z	YMDB01177	M+Na-2H	C38H74NO8P	PC(14:0/16:1(9Z))	724.493	38.9	7.86	4.63141	91.9557	100 - 42.6 - 10.5 - 1.9 - 0.275	1	17.5826	0.0413483	0.419152	2.67719	YL
