# Supplementary material for: A new yeast strain for valorisation of vinasse, a rum distillery waste product
Source: Biotechnol Biofuels Bioprod. 2025 Jul 18;18:76. doi: 10.1186/s13068-025-02671-0 (PMC12273314; doi:10.1186/s13068-025-02671-0)
Supplement: Supplementary file 4 — Supplementary Material 4. [file 13068_2025_2671_MOESM4_ESM.xlsx]

## Sheet: Suppl Table 4 Information
Simonaviciene et al., 2025.
Supplementary Table 4
Excel components increased in V1 28 ℃ (A) and V1 37 ℃ (B).
This is an Excel file containing selected output from Progenesis analysis listing the components increased in the samples of the V1 strain of P. kudriavzevii grown at 28℃ (A) and those increased in V1 grown at 37℃ (B). The table contains combined data from both positive and negative ionization modes. Features observed in positive ion electrospray mode are written in black text while those from ne…

## Sheet: Pos+Neg V1 28vs37 Highest Mean
Compound	Compound ID	Adducts	Formula	Description	m/z	Score	Fragmentation Score	Mass Error (ppm)	Isotope Similarity	Theoretical Isotope Distribution	Charge	Retention time (min)	Anova (p)	q Value	Max Fold Change	Highest Mean
Positive ion data	P. kudriavzevii strain (V1)
Negative ion data	at 28 or 37oC
(A) HIGHEST in V1-28
5.16_569.2738m/z	YMDB01237	M-H	C25H47O12P	PI(16:1(9Z)/0:0)	569.274	36.4	9.42	1.05905	73.8301	100 - 28 - 6.25 - 1.02 - 0.141	1	5.15812	0.0320174	0.170757	18.759	V1 28
16.51_738.5091m/z	YMDB01200	M+Na-2H	C39H76NO8P	PE(16:0/18:1(9Z))	738.509	43	37.1	4.9904	83.5667	100 - 43.7 - 11 - 2.01 - 0.296	1	16.5142	0.0225156	0.147408	6.58219	V1 28
16.51_738.5091m/z	YMDB01205	M+Na-2H	C39H76NO8P	PE(18:0/16:1(9Z))	738.509	42.4	34.1	4.9904	83.5667	100 - 43.7 - 11 - 2.01 - 0.296	1	16.5142	0.0225156	0.147408	6.58219	V1 28
18.48_556.5313m/z	YMDB01102	M+H	C34H69NO4	Cer 18:0;3/16:0;0	556.531	37.4	0	2.50683	90.1794	100 - 38.1 - 7.87 - 1.16 - 0.134	1	18.4804	0.00536013	0.0143299	4.61103	V1 28
15.62_1161.5149m/z	YMDB00467	M+NH4	C47H84N7O17P3S	trans-hexacos-2-enoyl-CoA	1161.51	29.7	0	-4.04411	53.0602	100 - 55.8 - 23.3 - 7.17 - 1.8 - 0.382	1	15.6184	0.0142564	0.0255222	4.15229	V1 28
11.82_666.1320m/z	YMDB00143	M+H	C21H29N7O14P2	NADH	666.132	35	0.158	-0.00128415	74.9252	100 - 26.1 - 6.17 - 1.02 - 0.148	1	11.8242	0.00418659	0.01231	3.81873	V1 28
16.05_696.4615m/z	YMDB01174	M+Na-2H	C36H70NO8P	PC(12:0/16:1(9Z))	696.462	32.1	0	4.36321	65.8212	100 - 40.4 - 9.6 - 1.68 - 0.237	1	16.0522	0.0105346	0.099819	3.60255	V1 28
16.05_696.4615m/z	YMDB01811	M+Na-2H	C36H70NO8P	PC(14:0/14:1(9Z))	696.462	32.1	0	4.36321	65.8212	100 - 40.4 - 9.6 - 1.68 - 0.237	1	16.0522	0.0105346	0.099819	3.60255	V1 28
16.05_696.4615m/z	YMDB01830	M+Na-2H	C36H70NO8P	PC(14:1(9Z)/14:0)	696.462	32.1	0	4.36321	65.8212	100 - 40.4 - 9.6 - 1.68 - 0.237	1	16.0522	0.0105346	0.099819	3.60255	V1 28
12.60_703.5087m/z	YMDB01114	M+2H	C77H146O17P2	CL(1'-[16:0/16:1(9Z)],3'-[18:0/18:1(9Z)])	703.509	41.1	28.7	-0.414221	77.2369	100 - 85.6 - 39.7 - 13.1 - 3.4 - 0.739 - 0.139	2	12.6014	0.0108198	0.0218454	3.17528	V1 28
10.62_689.4934m/z	YMDB01112	M+2H	C75H142O17P2	CL(1'-[16:0/16:0],3'-[16:1(9Z)/18:1(9Z)])	689.493	39.3	24.5	-0.0400913	72.2121	100 - 83.4 - 37.8 - 12.2 - 3.12 - 0.668 - 0.124	2	10.6193	0.0110289	0.0220602	3.0002	V1 28
22.50_640.6224m/z	YMDB01105	M+H	C40H81NO4	Cer 18:0;3/22:0;0	640.622	34.6	0.307	-2.23413	75.2976	100 - 44.7 - 10.6 - 1.75 - 0.227	1	22.4956	0.0109751	0.0220195	2.76579	V1 28
23.15_684.6507m/z	YMDB00623	M+H	C42H85NO5	N-(24-Hydroxytetracosanoyl)phytosphingosine	684.651	42.3	27.1	1.02022	85.6885	100 - 47 - 11.8 - 2.09 - 0.291	1	23.1529	0.0473178	0.0585561	2.08416	V1 28
23.15_684.6507m/z	YMDB01107	M+H	C42H85NO5	Cer 18:0;3/24:0;1	684.651	42.3	27.1	1.02022	85.6885	100 - 47 - 11.8 - 2.09 - 0.291	1	23.1529	0.0473178	0.0585561	2.08416	V1 28
22.39_628.5883m/z	YMDB01104	M+H	C38H77NO5	Cer 18:0;3/20:0;1	628.588	38.8	14.7	1.40966	80.8832	100 - 42.5 - 9.85 - 1.63 - 0.212	1	22.3929	0.0375172	0.0495027	2.05653	V1 28
13.45_383.3301m/z	YMDB00608	M+H	C27H42O	zymosterol intermediate 2	383.33	38.3	0	-1.90278	93.7434	100 - 29.7 - 4.47 - 0.453	1	13.4468	0.0316645	0.0437733	2.02496	V1 28
13.45_383.3301m/z	YMDB01489	M+H	C27H42O	7,8-Didehydrodesmosterol	383.33	38.3	0.114	-1.90278	93.7434	100 - 29.7 - 4.47 - 0.453	1	13.4468	0.0316645	0.0437733	2.02496	V1 28
23.60_738.6602m/z	YMDB01260	M+NH4	C45H84O6	TG(12:0/12:0/18:1(9Z))	738.66	39.7	9.99	-0.545779	89.1127	100 - 49.9 - 13.4 - 2.55 - 0.382	1	23.5978	0.0295166	0.0416866	1.93072	V1 28
23.60_738.6602m/z	YMDB01262	M+NH4	C45H84O6	TG(12:0/14:0/16:1(9Z))	738.66	38.1	2.03	-0.545779	89.1127	100 - 49.9 - 13.4 - 2.55 - 0.382	1	23.5978	0.0295166	0.0416866	1.93072	V1 28
22.67_652.6614m/z	YMDB00619	M+H	C42H85NO3	N-tetracosanoylsphinganine	652.661	38.5	6.36	1.82314	88.1288	100 - 46.9 - 11.4 - 1.89 - 0.243	1	22.6668	0.0111691	0.0222604	1.88908	V1 28
23.34_736.6467m/z	YMDB01263	M+NH4	C45H82O6	TG(12:0/14:1(9Z)/16:1(9Z))	736.647	37.1	4.41	2.43276	84.0644	100 - 49.8 - 13.4 - 2.55 - 0.382	1	23.3411	0.0380779	0.0499352	1.82642	V1 28
9.38_430.3903m/z	YMDB01283	M+2H	C55H102O6	TG(14:1(9Z)/16:1(9Z)/22:0)	430.39	30.6	1.15	-1.86834	54.0597	100 - 60.9 - 19.4 - 4.32 - 0.746 - 0.106	2	9.38017	0.0257163	0.0377561	1.81206	V1 28
9.38_430.3903m/z	YMDB01293	M+2H	C55H102O6	TG(16:0/18:1(9Z)/18:1(9Z))	430.39	30.4	0.244	-1.86834	54.0597	100 - 60.9 - 19.4 - 4.32 - 0.746 - 0.106	2	9.38017	0.0257163	0.0377561	1.81206	V1 28
9.38_430.3903m/z	YMDB01301	M+2H	C55H102O6	TG(16:1(9Z)/16:1(9Z)/20:0)	430.39	30.6	1.17	-1.86834	54.0597	100 - 60.9 - 19.4 - 4.32 - 0.746 - 0.106	2	9.38017	0.0257163	0.0377561	1.81206	V1 28
9.38_430.3903m/z	YMDB01306	M+2H	C55H102O6	TG(16:1(9Z)/18:0/18:1(9Z))	430.39	30.4	0	-1.86834	54.0597	100 - 60.9 - 19.4 - 4.32 - 0.746 - 0.106	2	9.38017	0.0257163	0.0377561	1.81206	V1 28
17.99_640.5884m/z	YMDB01132	M+NH4	C39H74O5	DG(18:0/18:1(9Z)/0:0)	640.588	45.6	37.8	1.53398	92.0334	100 - 43.2 - 10.1 - 1.69 - 0.223	1	17.9942	0.0484064	0.0595091	1.62139	V1 28
19.87_556.5307m/z	YMDB01102	M+H	C34H69NO4	Cer 18:0;3/16:0;0	556.531	38.3	0.846	1.31473	92.4292	100 - 38.1 - 7.87 - 1.16 - 0.134	1	19.8735	0.0101253	0.020952	1.59467	V1 28
24.32_773.6642m/z	YMDB01281	M+H	C49H88O6	TG(14:1(9Z)/16:1(9Z)/16:1(9Z))	773.664	38.4	7.58	-1.57006	86.4734	100 - 54.2 - 15.7 - 3.17 - 0.504	1	24.3235	0.000200615	0.00265252	1.54928	V1 28
(B) HIGHEST in V1-37
18.14_671.4672m/z	YMDB01165	M-H	C37H69O8P	PA(16:1(9Z)/18:1(9Z))	671.467	37.6	13.5	2.2102	76.9857	100 - 41.1 - 9.88 - 1.75 - 0.249	1	18.1372	0.000283469	0.0204187	Infinity	V1 37
20.22_754.5411m/z	YMDB01817	M-H	C42H78NO8P	PC(14:0/20:3(5Z,8Z,11Z))	754.541	35.6	2.58	2.45674	78.3863	100 - 47 - 12.4 - 2.39 - 0.366	1	20.2223	0.000171033	0.016803	Infinity	V1 37
20.22_754.5411m/z	YMDB01818	M-H	C42H78NO8P	PC(14:0/20:3(8Z,11Z,14Z))	754.541	35.6	2.58	2.45674	78.3863	100 - 47 - 12.4 - 2.39 - 0.366	1	20.2223	0.000171033	0.016803	Infinity	V1 37
20.22_754.5411m/z	YMDB01834	M-H	C42H78NO8P	PC(14:1(9Z)/20:2(11Z,14Z))	754.541	35.6	2.58	2.45674	78.3863	100 - 47 - 12.4 - 2.39 - 0.366	1	20.2223	0.000171033	0.016803	Infinity	V1 37
20.22_754.5411m/z	YMDB01846	M-H	C42H78NO8P	PC(16:0/18:3(6Z,9Z,12Z))	754.541	35.7	3.04	2.45674	78.3863	100 - 47 - 12.4 - 2.39 - 0.366	1	20.2223	0.000171033	0.016803	Infinity	V1 37
20.22_754.5411m/z	YMDB01847	M-H	C42H78NO8P	PC(16:0/18:3(9Z,12Z,15Z))	754.541	35.7	3.09	2.45674	78.3863	100 - 47 - 12.4 - 2.39 - 0.366	1	20.2223	0.000171033	0.016803	Infinity	V1 37
20.22_754.5411m/z	YMDB01867	M-H	C42H78NO8P	PC(16:1(9Z)/18:2(9Z,12Z))	754.541	35.6	2.72	2.45674	78.3863	100 - 47 - 12.4 - 2.39 - 0.366	1	20.2223	0.000171033	0.016803	Infinity	V1 37
20.22_754.5411m/z	YMDB01957	M-H	C42H78NO8P	PC(18:2(9Z,12Z)/16:1(9Z))	754.541	35.6	2.72	2.45674	78.3863	100 - 47 - 12.4 - 2.39 - 0.366	1	20.2223	0.000171033	0.016803	Infinity	V1 37
20.22_754.5411m/z	YMDB01979	M-H	C42H78NO8P	PC(18:3(6Z,9Z,12Z)/16:0)	754.541	35.7	3.04	2.45674	78.3863	100 - 47 - 12.4 - 2.39 - 0.366	1	20.2223	0.000171033	0.016803	Infinity	V1 37
20.22_754.5411m/z	YMDB02000	M-H	C42H78NO8P	PC(18:3(9Z,12Z,15Z)/16:0)	754.541	35.7	3.09	2.45674	78.3863	100 - 47 - 12.4 - 2.39 - 0.366	1	20.2223	0.000171033	0.016803	Infinity	V1 37
20.22_754.5411m/z	YMDB02068	M-H	C42H78NO8P	PC(20:2(11Z,14Z)/14:1(9Z))	754.541	35.6	2.58	2.45674	78.3863	100 - 47 - 12.4 - 2.39 - 0.366	1	20.2223	0.000171033	0.016803	Infinity	V1 37
20.22_754.5411m/z	YMDB02087	M-H	C42H78NO8P	PC(20:3(5Z,8Z,11Z)/14:0)	754.541	35.6	2.58	2.45674	78.3863	100 - 47 - 12.4 - 2.39 - 0.366	1	20.2223	0.000171033	0.016803	Infinity	V1 37
20.22_754.5411m/z	YMDB02105	M-H	C42H78NO8P	PC(20:3(8Z,11Z,14Z)/14:0)	754.541	35.6	2.58	2.45674	78.3863	100 - 47 - 12.4 - 2.39 - 0.366	1	20.2223	0.000171033	0.016803	Infinity	V1 37
21.20_730.5408m/z	YMDB01181	M-H	C40H78NO8P	PC(16:0/16:1(9Z))	730.541	35.2	0.45	2.17448	77.9328	100 - 44.8 - 11.5 - 2.13 - 0.319	1	21.2047	0.0450474	0.201165	Infinity	V1 37
21.20_730.5408m/z	YMDB01813	M-H	C40H78NO8P	PC(14:0/18:1(11Z))	730.541	35.3	1.39	2.17448	77.9328	100 - 44.8 - 11.5 - 2.13 - 0.319	1	21.2047	0.0450474	0.201165	Infinity	V1 37
21.20_730.5408m/z	YMDB01814	M-H	C40H78NO8P	PC(14:0/18:1(9Z))	730.541	35.3	1.39	2.17448	77.9328	100 - 44.8 - 11.5 - 2.13 - 0.319	1	21.2047	0.0450474	0.201165	Infinity	V1 37
21.20_730.5408m/z	YMDB01831	M-H	C40H78NO8P	PC(14:1(9Z)/18:0)	730.541	35.3	1.36	2.17448	77.9328	100 - 44.8 - 11.5 - 2.13 - 0.319	1	21.2047	0.0450474	0.201165	Infinity	V1 37
21.20_730.5408m/z	YMDB01864	M-H	C40H78NO8P	PC(16:1(9Z)/16:0)	730.541	35.2	0.45	2.17448	77.9328	100 - 44.8 - 11.5 - 2.13 - 0.319	1	21.2047	0.0450474	0.201165	Infinity	V1 37
21.20_730.5408m/z	YMDB01888	M-H	C40H78NO8P	PC(18:0/14:1(9Z))	730.541	35.5	2.33	2.17448	77.9328	100 - 44.8 - 11.5 - 2.13 - 0.319	1	21.2047	0.0450474	0.201165	Infinity	V1 37
21.20_730.5408m/z	YMDB01907	M-H	C40H78NO8P	PC(18:1(11Z)/14:0)	730.541	35.5	2.38	2.17448	77.9328	100 - 44.8 - 11.5 - 2.13 - 0.319	1	21.2047	0.0450474	0.201165	Infinity	V1 37
21.20_730.5408m/z	YMDB01932	M-H	C40H78NO8P	PC(18:1(9Z)/14:0)	730.541	35.5	2.38	2.17448	77.9328	100 - 44.8 - 11.5 - 2.13 - 0.319	1	21.2047	0.0450474	0.201165	Infinity	V1 37
21.24_756.5568m/z	YMDB01186	M-H	C42H80NO8P	PC(16:1(9Z)/18:1(9Z))	756.557	37.1	10.1	2.54879	78.2041	100 - 47 - 12.5 - 2.39 - 0.367	1	21.2389	0.0141686	0.111593	Infinity	V1 37
21.24_756.5568m/z	YMDB01816	M-H	C42H80NO8P	PC(14:0/20:2(11Z,14Z))	756.557	36.8	8.8	2.54879	78.2041	100 - 47 - 12.5 - 2.39 - 0.367	1	21.2389	0.0141686	0.111593	Infinity	V1 37
21.24_756.5568m/z	YMDB01833	M-H	C42H80NO8P	PC(14:1(9Z)/20:1(11Z))	756.557	36.8	8.8	2.54879	78.2041	100 - 47 - 12.5 - 2.39 - 0.367	1	21.2389	0.0141686	0.111593	Infinity	V1 37
21.24_756.5568m/z	YMDB01845	M-H	C42H80NO8P	PC(16:0/18:2(9Z,12Z))	756.557	36.9	9.27	2.54879	78.2041	100 - 47 - 12.5 - 2.39 - 0.367	1	21.2389	0.0141686	0.111593	Infinity	V1 37
21.24_756.5568m/z	YMDB01866	M-H	C42H80NO8P	PC(16:1(9Z)/18:1(11Z))	756.557	37.1	10.1	2.54879	78.2041	100 - 47 - 12.5 - 2.39 - 0.367	1	21.2389	0.0141686	0.111593	Infinity	V1 37
21.24_756.5568m/z	YMDB01909	M-H	C42H80NO8P	PC(18:1(11Z)/16:1(9Z))	756.557	37.1	10.1	2.54879	78.2041	100 - 47 - 12.5 - 2.39 - 0.367	1	21.2389	0.0141686	0.111593	Infinity	V1 37
21.24_756.5568m/z	YMDB01934	M-H	C42H80NO8P	PC(18:1(9Z)/16:1(9Z))	756.557	37.1	10.1	2.54879	78.2041	100 - 47 - 12.5 - 2.39 - 0.367	1	21.2389	0.0141686	0.111593	Infinity	V1 37
21.24_756.5568m/z	YMDB01956	M-H	C42H80NO8P	PC(18:2(9Z,12Z)/16:0)	756.557	36.9	9.27	2.54879	78.2041	100 - 47 - 12.5 - 2.39 - 0.367	1	21.2389	0.0141686	0.111593	Infinity	V1 37
21.24_756.5568m/z	YMDB02051	M-H	C42H80NO8P	PC(20:1(11Z)/14:1(9Z))	756.557	36.8	8.8	2.54879	78.2041	100 - 47 - 12.5 - 2.39 - 0.367	1	21.2389	0.0141686	0.111593	Infinity	V1 37
21.24_756.5568m/z	YMDB02067	M-H	C42H80NO8P	PC(20:2(11Z,14Z)/14:0)	756.557	36.8	8.8	2.54879	78.2041	100 - 47 - 12.5 - 2.39 - 0.367	1	21.2389	0.0141686	0.111593	Infinity	V1 37
21.89_744.5565m/z	YMDB01206	M-H	C41H80NO8P	PE(18:0/18:1(9Z))	744.557	39.8	23.5	2.24019	78.1485	100 - 45.9 - 12 - 2.26 - 0.342	1	21.8893	0.00174259	0.0489777	Infinity	V1 37
16.26_824.5299m/z	YMDB01238	M+NH4	C41H75O13P	PI(16:1(9Z)/16:1(9Z))	824.53	36.6	8.43	1.86696	76.6042	100 - 45.7 - 12.9 - 2.7 - 0.463	1	16.2586	0.00450118	0.0129195	1761.1	V1 37
20.96_818.5921m/z	YMDB01133	M-H2O-H	C44H88NO11P	IPC 18:0;2/20:0;0	818.592	48.6	56	0.502739	87.5963	100 - 49.4 - 14.2 - 3 - 0.51	1	20.9582	0.000832711	0.0353266	461.695	V1 37
20.03_774.5300m/z	YMDB01185	M+FA-H	C40H76NO8P	PC(16:1(9Z)/16:1(9Z))	774.53	42.3	23.8	1.35247	89.5292	100 - 44.8 - 11.4 - 2.13 - 0.318	1	20.0341	0.00183311	0.0495908	221.778	V1 37
20.62_856.6089m/z	YMDB01878	M+FA-H	C46H86NO8P	PC(16:1(9Z)/22:2(13Z,16Z))	856.609	39.5	14	1.99718	86.0102	100 - 51.4 - 14.6 - 2.97 - 0.481	1	20.6159	0.00127838	0.0427888	114.607	V1 37
20.62_856.6089m/z	YMDB01895	M+FA-H	C46H86NO8P	PC(18:0/20:3(5Z,8Z,11Z))	856.609	38.7	9.93	1.99718	86.0102	100 - 51.4 - 14.6 - 2.97 - 0.481	1	20.6159	0.00127838	0.0427888	114.607	V1 37
20.62_856.6089m/z	YMDB01896	M+FA-H	C46H86NO8P	PC(18:0/20:3(8Z,11Z,14Z))	856.609	38.7	9.93	1.99718	86.0102	100 - 51.4 - 14.6 - 2.97 - 0.481	1	20.6159	0.00127838	0.0427888	114.607	V1 37
20.62_856.6089m/z	YMDB01917	M+FA-H	C46H86NO8P	PC(18:1(11Z)/20:2(11Z,14Z))	856.609	39.5	14.1	1.99718	86.0102	100 - 51.4 - 14.6 - 2.97 - 0.481	1	20.6159	0.00127838	0.0427888	114.607	V1 37
20.62_856.6089m/z	YMDB01941	M+FA-H	C46H86NO8P	PC(18:1(9Z)/20:2(11Z,14Z))	856.609	39.5	14.1	1.99718	86.0102	100 - 51.4 - 14.6 - 2.97 - 0.481	1	20.6159	0.00127838	0.0427888	114.607	V1 37
20.62_856.6089m/z	YMDB01966	M+FA-H	C46H86NO8P	PC(18:2(9Z,12Z)/20:1(11Z))	856.609	39.5	14	1.99718	86.0102	100 - 51.4 - 14.6 - 2.97 - 0.481	1	20.6159	0.00127838	0.0427888	114.607	V1 37
20.62_856.6089m/z	YMDB01987	M+FA-H	C46H86NO8P	PC(18:3(6Z,9Z,12Z)/20:0)	856.609	38.7	9.73	1.99718	86.0102	100 - 51.4 - 14.6 - 2.97 - 0.481	1	20.6159	0.00127838	0.0427888	114.607	V1 37
20.62_856.6089m/z	YMDB02008	M+FA-H	C46H86NO8P	PC(18:3(9Z,12Z,15Z)/20:0)	856.609	49.5	64.1	1.99718	86.0102	100 - 51.4 - 14.6 - 2.97 - 0.481	1	20.6159	0.00127838	0.0427888	114.607	V1 37
20.62_856.6089m/z	YMDB02038	M+FA-H	C46H86NO8P	PC(20:0/18:3(6Z,9Z,12Z))	856.609	38.7	9.73	1.99718	86.0102	100 - 51.4 - 14.6 - 2.97 - 0.481	1	20.6159	0.00127838	0.0427888	114.607	V1 37
20.62_856.6089m/z	YMDB02039	M+FA-H	C46H86NO8P	PC(20:0/18:3(9Z,12Z,15Z))	856.609	49.5	64.1	1.99718	86.0102	100 - 51.4 - 14.6 - 2.97 - 0.481	1	20.6159	0.00127838	0.0427888	114.607	V1 37
20.62_856.6089m/z	YMDB02054	M+FA-H	C46H86NO8P	PC(20:1(11Z)/18:2(9Z,12Z))	856.609	39.5	14	1.99718	86.0102	100 - 51.4 - 14.6 - 2.97 - 0.481	1	20.6159	0.00127838	0.0427888	114.607	V1 37
20.62_856.6089m/z	YMDB02071	M+FA-H	C46H86NO8P	PC(20:2(11Z,14Z)/18:1(11Z))	856.609	39.5	14.1	1.99718	86.0102	100 - 51.4 - 14.6 - 2.97 - 0.481	1	20.6159	0.00127838	0.0427888	114.607	V1 37
20.62_856.6089m/z	YMDB02072	M+FA-H	C46H86NO8P	PC(20:2(11Z,14Z)/18:1(9Z))	856.609	39.5	14.1	1.99718	86.0102	100 - 51.4 - 14.6 - 2.97 - 0.481	1	20.6159	0.00127838	0.0427888	114.607	V1 37
20.62_856.6089m/z	YMDB02091	M+FA-H	C46H86NO8P	PC(20:3(5Z,8Z,11Z)/18:0)	856.609	38.7	9.93	1.99718	86.0102	100 - 51.4 - 14.6 - 2.97 - 0.481	1	20.6159	0.00127838	0.0427888	114.607	V1 37
20.62_856.6089m/z	YMDB02109	M+FA-H	C46H86NO8P	PC(20:3(8Z,11Z,14Z)/18:0)	856.609	38.7	9.93	1.99718	86.0102	100 - 51.4 - 14.6 - 2.97 - 0.481	1	20.6159	0.00127838	0.0427888	114.607	V1 37
20.62_856.6089m/z	YMDB02171	M+FA-H	C46H86NO8P	PC(22:2(13Z,16Z)/16:1(9Z))	856.609	39.5	14	1.99718	86.0102	100 - 51.4 - 14.6 - 2.97 - 0.481	1	20.6159	0.00127838	0.0427888	114.607	V1 37
21.67_832.6082m/z	YMDB01189	M+FA-H	C44H86NO8P	PC(18:0/18:1(9Z))	832.608	50.8	66.4	1.18225	88.9029	100 - 49.2 - 13.5 - 2.67 - 0.422	1	21.6669	0.00417127	0.0642885	48.1314	V1 37
21.67_832.6082m/z	YMDB01821	M+FA-H	C44H86NO8P	PC(14:0/22:1(13Z))	832.608	50.8	66.3	1.18225	88.9029	100 - 49.2 - 13.5 - 2.67 - 0.422	1	21.6669	0.00417127	0.0642885	48.1314	V1 37
21.67_832.6082m/z	YMDB01837	M+FA-H	C44H86NO8P	PC(14:1(9Z)/22:0)	832.608	50.4	64.4	1.18225	88.9029	100 - 49.2 - 13.5 - 2.67 - 0.422	1	21.6669	0.00417127	0.0642885	48.1314	V1 37
21.67_832.6082m/z	YMDB01849	M+FA-H	C44H86NO8P	PC(16:0/20:1(11Z))	832.608	50.8	66.3	1.18225	88.9029	100 - 49.2 - 13.5 - 2.67 - 0.422	1	21.6669	0.00417127	0.0642885	48.1314	V1 37
21.67_832.6082m/z	YMDB01870	M+FA-H	C44H86NO8P	PC(16:1(9Z)/20:0)	832.608	50.4	64.4	1.18225	88.9029	100 - 49.2 - 13.5 - 2.67 - 0.422	1	21.6669	0.00417127	0.0642885	48.1314	V1 37
21.67_832.6082m/z	YMDB01890	M+FA-H	C44H86NO8P	PC(18:0/18:1(11Z))	832.608	50.8	66.4	1.18225	88.9029	100 - 49.2 - 13.5 - 2.67 - 0.422	1	21.6669	0.00417127	0.0642885	48.1314	V1 37
21.67_832.6082m/z	YMDB01910	M+FA-H	C44H86NO8P	PC(18:1(11Z)/18:0)	832.608	50.8	66.4	1.18225	88.9029	100 - 49.2 - 13.5 - 2.67 - 0.422	1	21.6669	0.00417127	0.0642885	48.1314	V1 37
21.67_832.6082m/z	YMDB01935	M+FA-H	C44H86NO8P	PC(18:1(9Z)/18:0)	832.608	50.8	66.4	1.18225	88.9029	100 - 49.2 - 13.5 - 2.67 - 0.422	1	21.6669	0.00417127	0.0642885	48.1314	V1 37
21.67_832.6082m/z	YMDB02037	M+FA-H	C44H86NO8P	PC(20:0/16:1(9Z))	832.608	50.4	64.4	1.18225	88.9029	100 - 49.2 - 13.5 - 2.67 - 0.422	1	21.6669	0.00417127	0.0642885	48.1314	V1 37
21.67_832.6082m/z	YMDB02052	M+FA-H	C44H86NO8P	PC(20:1(11Z)/16:0)	832.608	50.8	66.3	1.18225	88.9029	100 - 49.2 - 13.5 - 2.67 - 0.422	1	21.6669	0.00417127	0.0642885	48.1314	V1 37
21.67_832.6082m/z	YMDB02147	M+FA-H	C44H86NO8P	PC(22:0/14:1(9Z))	832.608	50.4	64.4	1.18225	88.9029	100 - 49.2 - 13.5 - 2.67 - 0.422	1	21.6669	0.00417127	0.0642885	48.1314	V1 37
21.67_832.6082m/z	YMDB02156	M+FA-H	C44H86NO8P	PC(22:1(13Z)/14:0)	832.608	50.8	66.3	1.18225	88.9029	100 - 49.2 - 13.5 - 2.67 - 0.422	1	21.6669	0.00417127	0.0642885	48.1314	V1 37
19.27_760.5138m/z	YMDB01203	M+FA-H	C39H74NO8P	PE(16:1(9Z)/18:1(9Z))	760.514	50.7	61	0.49146	93.3263	100 - 43.7 - 11 - 2.01 - 0.296	1	19.2742	5.29e-06	0.000996332	46.8444	V1 37
19.27_760.5138m/z	YMDB01253	M-H	C40H76NO10P	PS(16:0/18:1(9Z))	760.514	51.3	65	0.461768	91.8664	100 - 44.9 - 11.9 - 2.32 - 0.367	1	19.2742	5.29e-06	0.000996332	46.8444	V1 37
20.60_863.5662m/z	YMDB01242	M-H	C45H85O13P	PI(18:0/18:1(9Z))	863.566	37.5	1.73	0.858744	87.0202	100 - 50.1 - 15 - 3.31 - 0.593	1	20.5988	0.0136211	0.109123	42.3562	V1 37
19.43_786.5313m/z	YMDB01259	M-H	C42H78NO10P	PS(18:1(9Z)/18:1(9Z))	786.531	43.7	33.5	2.85521	88.1994	100 - 47.1 - 12.9 - 2.59 - 0.42	1	19.4282	0.00682731	0.0814385	36.6847	V1 37
10.12_482.3252m/z	YMDB01204	M+H	C23H48NO7P	PE(18:0/0:0)	482.325	40.2	6.7	2.3332	96.8776	100 - 26.1 - 4.7 - 0.635	1	10.1229	0.00287291	0.0100518	33.6687	V1 37
19.58_854.5932m/z	YMDB01856	M+FA-H	C46H84NO8P	PC(16:0/22:4(7Z,10Z,13Z,16Z))	854.593	37.7	3.42	1.89737	87.3827	100 - 51.4 - 14.6 - 2.97 - 0.48	1	19.5822	0.00698549	0.0814385	32.2228	V1 37
19.58_854.5932m/z	YMDB01897	M+FA-H	C46H84NO8P	PC(18:0/20:4(5Z,8Z,11Z,14Z))	854.593	37.7	3.56	1.89737	87.3827	100 - 51.4 - 14.6 - 2.97 - 0.48	1	19.5822	0.00698549	0.0814385	32.2228	V1 37
19.58_854.5932m/z	YMDB01898	M+FA-H	C46H84NO8P	PC(18:0/20:4(8Z,11Z,14Z,17Z))	854.593	43.6	33.1	1.89737	87.3827	100 - 51.4 - 14.6 - 2.97 - 0.48	1	19.5822	0.00698549	0.0814385	32.2228	V1 37
19.58_854.5932m/z	YMDB01918	M+FA-H	C46H84NO8P	PC(18:1(11Z)/20:3(5Z,8Z,11Z))	854.593	38.3	6.47	1.89737	87.3827	100 - 51.4 - 14.6 - 2.97 - 0.48	1	19.5822	0.00698549	0.0814385	32.2228	V1 37
19.58_854.5932m/z	YMDB01919	M+FA-H	C46H84NO8P	PC(18:1(11Z)/20:3(8Z,11Z,14Z))	854.593	38.3	6.47	1.89737	87.3827	100 - 51.4 - 14.6 - 2.97 - 0.48	1	19.5822	0.00698549	0.0814385	32.2228	V1 37
19.58_854.5932m/z	YMDB01942	M+FA-H	C46H84NO8P	PC(18:1(9Z)/20:3(5Z,8Z,11Z))	854.593	38.3	6.47	1.89737	87.3827	100 - 51.4 - 14.6 - 2.97 - 0.48	1	19.5822	0.00698549	0.0814385	32.2228	V1 37
19.58_854.5932m/z	YMDB01943	M+FA-H	C46H84NO8P	PC(18:1(9Z)/20:3(8Z,11Z,14Z))	854.593	38.3	6.47	1.89737	87.3827	100 - 51.4 - 14.6 - 2.97 - 0.48	1	19.5822	0.00698549	0.0814385	32.2228	V1 37
19.58_854.5932m/z	YMDB01967	M+FA-H	C46H84NO8P	PC(18:2(9Z,12Z)/20:2(11Z,14Z))	854.593	38.3	6.29	1.89737	87.3827	100 - 51.4 - 14.6 - 2.97 - 0.48	1	19.5822	0.00698549	0.0814385	32.2228	V1 37
19.58_854.5932m/z	YMDB01988	M+FA-H	C46H84NO8P	PC(18:3(6Z,9Z,12Z)/20:1(11Z))	854.593	38.3	6.43	1.89737	87.3827	100 - 51.4 - 14.6 - 2.97 - 0.48	1	19.5822	0.00698549	0.0814385	32.2228	V1 37
19.58_854.5932m/z	YMDB02009	M+FA-H	C46H84NO8P	PC(18:3(9Z,12Z,15Z)/20:1(11Z))	854.593	44.2	36	1.89737	87.3827	100 - 51.4 - 14.6 - 2.97 - 0.48	1	19.5822	0.00698549	0.0814385	32.2228	V1 37
19.58_854.5932m/z	YMDB02026	M+FA-H	C46H84NO8P	PC(18:4(6Z,9Z,12Z,15Z)/20:0)	854.593	43.6	33.1	1.89737	87.3827	100 - 51.4 - 14.6 - 2.97 - 0.48	1	19.5822	0.00698549	0.0814385	32.2228	V1 37
19.58_854.5932m/z	YMDB02040	M+FA-H	C46H84NO8P	PC(20:0/18:4(6Z,9Z,12Z,15Z))	854.593	43.6	33.1	1.89737	87.3827	100 - 51.4 - 14.6 - 2.97 - 0.48	1	19.5822	0.00698549	0.0814385	32.2228	V1 37
19.58_854.5932m/z	YMDB02055	M+FA-H	C46H84NO8P	PC(20:1(11Z)/18:3(6Z,9Z,12Z))	854.593	38.3	6.43	1.89737	87.3827	100 - 51.4 - 14.6 - 2.97 - 0.48	1	19.5822	0.00698549	0.0814385	32.2228	V1 37
19.58_854.5932m/z	YMDB02056	M+FA-H	C46H84NO8P	PC(20:1(11Z)/18:3(9Z,12Z,15Z))	854.593	44.2	36	1.89737	87.3827	100 - 51.4 - 14.6 - 2.97 - 0.48	1	19.5822	0.00698549	0.0814385	32.2228	V1 37
19.58_854.5932m/z	YMDB02073	M+FA-H	C46H84NO8P	PC(20:2(11Z,14Z)/18:2(9Z,12Z))	854.593	38.3	6.29	1.89737	87.3827	100 - 51.4 - 14.6 - 2.97 - 0.48	1	19.5822	0.00698549	0.0814385	32.2228	V1 37
19.58_854.5932m/z	YMDB02092	M+FA-H	C46H84NO8P	PC(20:3(5Z,8Z,11Z)/18:1(11Z))	854.593	38.3	6.47	1.89737	87.3827	100 - 51.4 - 14.6 - 2.97 - 0.48	1	19.5822	0.00698549	0.0814385	32.2228	V1 37
19.58_854.5932m/z	YMDB02093	M+FA-H	C46H84NO8P	PC(20:3(5Z,8Z,11Z)/18:1(9Z))	854.593	38.3	6.47	1.89737	87.3827	100 - 51.4 - 14.6 - 2.97 - 0.48	1	19.5822	0.00698549	0.0814385	32.2228	V1 37
19.58_854.5932m/z	YMDB02110	M+FA-H	C46H84NO8P	PC(20:3(8Z,11Z,14Z)/18:1(11Z))	854.593	38.3	6.47	1.89737	87.3827	100 - 51.4 - 14.6 - 2.97 - 0.48	1	19.5822	0.00698549	0.0814385	32.2228	V1 37
19.58_854.5932m/z	YMDB02111	M+FA-H	C46H84NO8P	PC(20:3(8Z,11Z,14Z)/18:1(9Z))	854.593	38.3	6.47	1.89737	87.3827	100 - 51.4 - 14.6 - 2.97 - 0.48	1	19.5822	0.00698549	0.0814385	32.2228	V1 37
20.17_798.5453m/z	YMDB01134	M+H	C40H80NO12P	IPC 18:0;3/16:0;0	798.545	36.6	8.7	-4.69115	79.929	100 - 45 - 12.4 - 2.52 - 0.42	1	20.1713	0.00274529	0.00978738	27.8808	V1 37
18.12_758.4985m/z	YMDB01255	M-H	C40H74NO10P	PS(16:1(9Z)/18:1(9Z))	758.499	50.3	64.3	1.03971	88.4384	100 - 44.9 - 11.9 - 2.32 - 0.367	1	18.1201	0.00757245	0.0819388	23.013	V1 37
7.36_384.2759m/z	YMDB01533	M-H	C21H39NO5	L-Palmitoylcarnitine	384.276	37.7	0.406	0.994649	89.4054	100 - 23.7 - 3.72 - 0.437	1	7.36243	0.0184396	0.131877	20.723	V1 37
19.12_835.5343m/z	YMDB01236	M-H	C43H81O13P	PI(16:0/18:1(9Z))	835.534	44.3	26.2	0.0753697	95.1264	100 - 47.9 - 13.9 - 3 - 0.525	1	19.1202	0.00350614	0.0590733	18.182	V1 37
19.12_835.5343m/z	YMDB01241	M-H	C43H81O13P	PI(18:0/16:1(9Z))	835.534	44.3	26.5	0.0753697	95.1264	100 - 47.9 - 13.9 - 3 - 0.525	1	19.1202	0.00350614	0.0590733	18.182	V1 37
9.89_524.3721m/z	YMDB01187	M+H	C26H54NO7P	PC(18:0/0:0)	524.372	45.9	36.9	1.98626	95.1239	100 - 29.4 - 5.6 - 0.801	1	9.89362	0.000819107	0.00479868	17.8854	V1 37
19.24_782.4959m/z	YMDB01253	M+Na-2H	C40H76NO10P	PS(16:0/18:1(9Z))	782.496	43.3	28.9	0.754771	88.6359	100 - 44.9 - 11.9 - 2.32 - 0.367	1	19.24	0.00127431	0.0427888	17.5088	V1 37
19.91_728.5242m/z	YMDB01185	M-H	C40H76NO8P	PC(16:1(9Z)/16:1(9Z))	728.524	48.1	53	0.800806	88.6025	100 - 44.8 - 11.4 - 2.13 - 0.318	1	19.9074	0.00277024	0.0557767	15.2834	V1 37
7.65_544.3382m/z	YMDB02213	M+H	C28H50NO7P	LysoPC(20:4(5Z,8Z,11Z,14Z))	544.338	43.7	29.6	-2.86402	92.0692	100 - 31.5 - 6.23 - 0.922 - 0.111	1	7.65488	0.0308473	0.0430277	14.5273	V1 37
7.65_544.3382m/z	YMDB02214	M+H	C28H50NO7P	LysoPC(20:4(8Z,11Z,14Z,17Z))	544.338	43	26.1	-2.86402	92.0692	100 - 31.5 - 6.23 - 0.922 - 0.111	1	7.65488	0.0308473	0.0430277	14.5273	V1 37
6.40_520.3400m/z	YMDB02212	M+H	C26H50NO7P	LysoPC(18:2(9Z,12Z))	520.34	47.3	40	0.525337	97.1173	100 - 29.3 - 5.59 - 0.798	1	6.39857	0.0336649	0.0456993	13.6236	V1 37
8.93_468.3094m/z	YMDB01175	M+H	C22H46NO7P	PC(14:0/0:0)	468.309	35.1	0.916	1.91733	76.944	100 - 25 - 4.42 - 0.586	1	8.9283	0.0322419	0.044289	13.5539	V1 37
18.46_852.5770m/z	YMDB01857	M+FA-H	C46H82NO8P	PC(16:0/22:5(4Z,7Z,10Z,13Z,16Z))	852.577	38.2	9.97	1.26336	82.3638	100 - 51.4 - 14.6 - 2.97 - 0.48	1	18.4623	0.012327	0.104208	12.6279	V1 37
18.46_852.5770m/z	YMDB01858	M+FA-H	C46H82NO8P	PC(16:0/22:5(7Z,10Z,13Z,16Z,19Z))	852.577	38.2	9.92	1.26336	82.3638	100 - 51.4 - 14.6 - 2.97 - 0.48	1	18.4623	0.012327	0.104208	12.6279	V1 37
18.46_852.5770m/z	YMDB01879	M+FA-H	C46H82NO8P	PC(16:1(9Z)/22:4(7Z,10Z,13Z,16Z))	852.577	38.5	11.5	1.26336	82.3638	100 - 51.4 - 14.6 - 2.97 - 0.48	1	18.4623	0.012327	0.104208	12.6279	V1 37
18.46_852.5770m/z	YMDB01899	M+FA-H	C46H82NO8P	PC(18:0/20:5(5Z,8Z,11Z,14Z,17Z))	852.577	38.2	9.92	1.26336	82.3638	100 - 51.4 - 14.6 - 2.97 - 0.48	1	18.4623	0.012327	0.104208	12.6279	V1 37
18.46_852.5770m/z	YMDB01920	M+FA-H	C46H82NO8P	PC(18:1(11Z)/20:4(5Z,8Z,11Z,14Z))	852.577	38.3	10.8	1.26336	82.3638	100 - 51.4 - 14.6 - 2.97 - 0.48	1	18.4623	0.012327	0.104208	12.6279	V1 37
18.46_852.5770m/z	YMDB01921	M+FA-H	C46H82NO8P	PC(18:1(11Z)/20:4(8Z,11Z,14Z,17Z))	852.577	38.3	10.7	1.26336	82.3638	100 - 51.4 - 14.6 - 2.97 - 0.48	1	18.4623	0.012327	0.104208	12.6279	V1 37
18.46_852.5770m/z	YMDB01944	M+FA-H	C46H82NO8P	PC(18:1(9Z)/20:4(5Z,8Z,11Z,14Z))	852.577	38.3	10.8	1.26336	82.3638	100 - 51.4 - 14.6 - 2.97 - 0.48	1	18.4623	0.012327	0.104208	12.6279	V1 37
18.46_852.5770m/z	YMDB01945	M+FA-H	C46H82NO8P	PC(18:1(9Z)/20:4(8Z,11Z,14Z,17Z))	852.577	38.3	10.7	1.26336	82.3638	100 - 51.4 - 14.6 - 2.97 - 0.48	1	18.4623	0.012327	0.104208	12.6279	V1 37
18.46_852.5770m/z	YMDB01962	M+FA-H	C46H82NO8P	PC(18:2(9Z,12Z)/20:3(5Z,8Z,11Z))	852.577	38.5	11.8	1.26336	82.3638	100 - 51.4 - 14.6 - 2.97 - 0.48	1	18.4623	0.012327	0.104208	12.6279	V1 37
18.46_852.5770m/z	YMDB01968	M+FA-H	C46H82NO8P	PC(18:2(9Z,12Z)/20:3(8Z,11Z,14Z))	852.577	38.5	11.8	1.26336	82.3638	100 - 51.4 - 14.6 - 2.97 - 0.48	1	18.4623	0.012327	0.104208	12.6279	V1 37
18.46_852.5770m/z	YMDB01989	M+FA-H	C46H82NO8P	PC(18:3(6Z,9Z,12Z)/20:2(11Z,14Z))	852.577	38.6	12.1	1.26336	82.3638	100 - 51.4 - 14.6 - 2.97 - 0.48	1	18.4623	0.012327	0.104208	12.6279	V1 37
18.46_852.5770m/z	YMDB02010	M+FA-H	C46H82NO8P	PC(18:3(9Z,12Z,15Z)/20:2(11Z,14Z))	852.577	38.6	12.1	1.26336	82.3638	100 - 51.4 - 14.6 - 2.97 - 0.48	1	18.4623	0.012327	0.104208	12.6279	V1 37
18.46_852.5770m/z	YMDB02027	M+FA-H	C46H82NO8P	PC(18:4(6Z,9Z,12Z,15Z)/20:1(11Z))	852.577	38.4	11	1.26336	82.3638	100 - 51.4 - 14.6 - 2.97 - 0.48	1	18.4623	0.012327	0.104208	12.6279	V1 37
18.46_852.5770m/z	YMDB02057	M+FA-H	C46H82NO8P	PC(20:1(11Z)/18:4(6Z,9Z,12Z,15Z))	852.577	38.4	11	1.26336	82.3638	100 - 51.4 - 14.6 - 2.97 - 0.48	1	18.4623	0.012327	0.104208	12.6279	V1 37
18.46_852.5770m/z	YMDB02074	M+FA-H	C46H82NO8P	PC(20:2(11Z,14Z)/18:3(6Z,9Z,12Z))	852.577	38.6	12.1	1.26336	82.3638	100 - 51.4 - 14.6 - 2.97 - 0.48	1	18.4623	0.012327	0.104208	12.6279	V1 37
18.46_852.5770m/z	YMDB02075	M+FA-H	C46H82NO8P	PC(20:2(11Z,14Z)/18:3(9Z,12Z,15Z))	852.577	38.6	12.1	1.26336	82.3638	100 - 51.4 - 14.6 - 2.97 - 0.48	1	18.4623	0.012327	0.104208	12.6279	V1 37
18.46_852.5770m/z	YMDB02094	M+FA-H	C46H82NO8P	PC(20:3(5Z,8Z,11Z)/18:2(9Z,12Z))	852.577	38.5	11.8	1.26336	82.3638	100 - 51.4 - 14.6 - 2.97 - 0.48	1	18.4623	0.012327	0.104208	12.6279	V1 37
18.46_852.5770m/z	YMDB02112	M+FA-H	C46H82NO8P	PC(20:3(8Z,11Z,14Z)/18:2(9Z,12Z))	852.577	38.5	11.8	1.26336	82.3638	100 - 51.4 - 14.6 - 2.97 - 0.48	1	18.4623	0.012327	0.104208	12.6279	V1 37
18.46_852.5770m/z	YMDB02124	M+FA-H	C46H82NO8P	PC(20:4(5Z,8Z,11Z,14Z)/18:1(11Z))	852.577	38.3	10.8	1.26336	82.3638	100 - 51.4 - 14.6 - 2.97 - 0.48	1	18.4623	0.012327	0.104208	12.6279	V1 37
18.46_852.5770m/z	YMDB02125	M+FA-H	C46H82NO8P	PC(20:4(5Z,8Z,11Z,14Z)/18:1(9Z))	852.577	38.3	10.8	1.26336	82.3638	100 - 51.4 - 14.6 - 2.97 - 0.48	1	18.4623	0.012327	0.104208	12.6279	V1 37
18.46_852.5770m/z	YMDB02134	M+FA-H	C46H82NO8P	PC(20:4(8Z,11Z,14Z,17Z)/18:1(11Z))	852.577	38.3	10.7	1.26336	82.3638	100 - 51.4 - 14.6 - 2.97 - 0.48	1	18.4623	0.012327	0.104208	12.6279	V1 37
19.17_714.5080m/z	YMDB01203	M-H	C39H74NO8P	PE(16:1(9Z)/18:1(9Z))	714.508	48.2	49.9	0.034106	90.8649	100 - 43.7 - 11 - 2.01 - 0.296	1	19.1715	0.00256465	0.0550261	11.6203	V1 37
17.91_758.4990m/z	YMDB01255	M-H	C40H74NO10P	PS(16:1(9Z)/18:1(9Z))	758.499	51.9	74.5	1.66907	87.2231	100 - 44.9 - 11.9 - 2.32 - 0.367	1	17.9078	5.7e-05	0.0070975	11.6128	V1 37
19.27_861.5504m/z	YMDB01244	M-H	C45H83O13P	PI(18:1(9Z)/18:1(9Z))	861.55	41.1	18.4	0.598553	87.7344	100 - 50.1 - 15 - 3.31 - 0.592	1	19.2742	0.0128711	0.106308	11.4821	V1 37
20.21_744.5560m/z	YMDB01206	M-H	C41H80NO8P	PE(18:0/18:1(9Z))	744.556	37.7	4.32	1.45656	86.0844	100 - 45.9 - 12 - 2.26 - 0.342	1	20.2052	0.0422129	0.196991	10.3523	V1 37
20.63_810.5278m/z	YMDB01257	M+Na-2H	C42H80NO10P	PS(18:0/18:1(9Z))	810.528	46.6	47.9	1.46632	86.9939	100 - 47.1 - 12.9 - 2.59 - 0.42	1	20.633	0.0390525	0.189836	10.2007	V1 37
7.65_522.3561m/z	YMDB01190	M+H	C26H52NO7P	PC(18:1(9Z)/0:0)	522.356	44	24	1.30011	97.5178	100 - 29.4 - 5.59 - 0.799	1	7.65488	0.0186048	0.030243	9.75241	V1 37
7.65_522.3561m/z	YMDB01810	M+H	C26H52NO7P	LysoPC(18:1(9Z))	522.356	44	24	1.30011	97.5178	100 - 29.4 - 5.59 - 0.799	1	7.65488	0.0186048	0.030243	9.75241	V1 37
7.65_522.3561m/z	YMDB02211	M+H	C26H52NO7P	LysoPC(18:1(11Z))	522.356	44	24	1.30011	97.5178	100 - 29.4 - 5.59 - 0.799	1	7.65488	0.0186048	0.030243	9.75241	V1 37
20.21_804.5760m/z	YMDB01183	M+FA-H	C42H82NO8P	PC(16:0/18:1(9Z))	804.576	50.2	59.8	-0.0222733	91.322	100 - 47 - 12.5 - 2.39 - 0.367	1	20.2052	0.0300404	0.167387	9.14607	V1 37
20.21_804.5760m/z	YMDB01815	M+FA-H	C42H82NO8P	PC(14:0/20:1(11Z))	804.576	50.3	60	-0.0222733	91.322	100 - 47 - 12.5 - 2.39 - 0.367	1	20.2052	0.0300404	0.167387	9.14607	V1 37
20.21_804.5760m/z	YMDB01832	M+FA-H	C42H82NO8P	PC(14:1(9Z)/20:0)	804.576	50.3	60	-0.0222733	91.322	100 - 47 - 12.5 - 2.39 - 0.367	1	20.2052	0.0300404	0.167387	9.14607	V1 37
20.21_804.5760m/z	YMDB01844	M+FA-H	C42H82NO8P	PC(16:0/18:1(11Z))	804.576	50.2	59.8	-0.0222733	91.322	100 - 47 - 12.5 - 2.39 - 0.367	1	20.2052	0.0300404	0.167387	9.14607	V1 37
20.21_804.5760m/z	YMDB01865	M+FA-H	C42H82NO8P	PC(16:1(9Z)/18:0)	804.576	50.3	60.1	-0.0222733	91.322	100 - 47 - 12.5 - 2.39 - 0.367	1	20.2052	0.0300404	0.167387	9.14607	V1 37
20.21_804.5760m/z	YMDB01889	M+FA-H	C42H82NO8P	PC(18:0/16:1(9Z))	804.576	50.3	60.1	-0.0222733	91.322	100 - 47 - 12.5 - 2.39 - 0.367	1	20.2052	0.0300404	0.167387	9.14607	V1 37
20.21_804.5760m/z	YMDB01908	M+FA-H	C42H82NO8P	PC(18:1(11Z)/16:0)	804.576	50.2	59.8	-0.0222733	91.322	100 - 47 - 12.5 - 2.39 - 0.367	1	20.2052	0.0300404	0.167387	9.14607	V1 37
20.21_804.5760m/z	YMDB01933	M+FA-H	C42H82NO8P	PC(18:1(9Z)/16:0)	804.576	50.2	59.8	-0.0222733	91.322	100 - 47 - 12.5 - 2.39 - 0.367	1	20.2052	0.0300404	0.167387	9.14607	V1 37
20.21_804.5760m/z	YMDB02036	M+FA-H	C42H82NO8P	PC(20:0/14:1(9Z))	804.576	50.3	60	-0.0222733	91.322	100 - 47 - 12.5 - 2.39 - 0.367	1	20.2052	0.0300404	0.167387	9.14607	V1 37
20.21_804.5760m/z	YMDB02050	M+FA-H	C42H82NO8P	PC(20:1(11Z)/14:0)	804.576	50.3	60	-0.0222733	91.322	100 - 47 - 12.5 - 2.39 - 0.367	1	20.2052	0.0300404	0.167387	9.14607	V1 37
20.62_742.5397m/z	YMDB01208	M-H	C41H78NO8P	PE(18:1(9Z)/18:1(9Z))	742.54	51.3	68.5	0.625443	88.7334	100 - 45.9 - 11.9 - 2.26 - 0.342	1	20.6159	0.015197	0.116965	8.59962	V1 37
7.84_480.3092m/z	YMDB01207	M+H	C23H46NO7P	PE(18:1(9Z)/0:0)	480.309	48.4	50.3	1.5456	93.5322	100 - 26 - 4.69 - 0.634	1	7.84322	0.0280907	0.0402498	8.57112	V1 37
14.05_751.4421m/z	YMDB01221	M-H	C37H69O13P	PI(12:0/16:1(9Z))	751.442	35.7	0	2.32351	81.4473	100 - 41.3 - 11 - 2.19 - 0.358	1	14.0524	0.0298964	0.167083	8.49673	V1 37
14.05_751.4421m/z	YMDB01225	M-H	C37H69O13P	PI(14:0/14:1(9Z))	751.442	35.7	0	2.32351	81.4473	100 - 41.3 - 11 - 2.19 - 0.358	1	14.0524	0.0298964	0.167083	8.49673	V1 37
7.64_496.3405m/z	YMDB01179	M+H	C24H50NO7P	PC(16:0/0:0)	496.34	43.8	24.9	1.39186	95.9655	100 - 27.2 - 4.99 - 0.687	1	7.63778	0.0338577	0.045892	8.20857	V1 37
17.98_833.5190m/z	YMDB01239	M-H	C43H79O13P	PI(16:1(9Z)/18:1(9Z))	833.519	42	17	0.489145	93.4024	100 - 47.9 - 13.9 - 2.99 - 0.524	1	17.9763	0.0207801	0.142606	7.51821	V1 37
20.50_716.5241m/z	YMDB01200	M-H	C39H76NO8P	PE(16:0/18:1(9Z))	716.524	47.5	49.7	0.716076	88.5833	100 - 43.7 - 11 - 2.01 - 0.296	1	20.4961	0.0252106	0.154456	7.24353	V1 37
20.50_716.5241m/z	YMDB01205	M-H	C39H76NO8P	PE(18:0/16:1(9Z))	716.524	43.1	27.9	0.716076	88.5833	100 - 43.7 - 11 - 2.01 - 0.296	1	20.4961	0.0252106	0.154456	7.24353	V1 37
21.62_788.6165m/z	YMDB01189	M+H	C44H86NO8P	PC(18:0/18:1(9Z))	788.616	37.8	0.353	0.110036	89.0231	100 - 49.2 - 13.5 - 2.67 - 0.422	1	21.6158	0.000421187	0.00355159	7.10826	V1 37
21.62_788.6165m/z	YMDB01821	M+H	C44H86NO8P	PC(14:0/22:1(13Z))	788.616	37.8	0.353	0.110036	89.0231	100 - 49.2 - 13.5 - 2.67 - 0.422	1	21.6158	0.000421187	0.00355159	7.10826	V1 37
21.62_788.6165m/z	YMDB01837	M+H	C44H86NO8P	PC(14:1(9Z)/22:0)	788.616	37.8	0.353	0.110036	89.0231	100 - 49.2 - 13.5 - 2.67 - 0.422	1	21.6158	0.000421187	0.00355159	7.10826	V1 37
21.62_788.6165m/z	YMDB01849	M+H	C44H86NO8P	PC(16:0/20:1(11Z))	788.616	37.8	0.353	0.110036	89.0231	100 - 49.2 - 13.5 - 2.67 - 0.422	1	21.6158	0.000421187	0.00355159	7.10826	V1 37
21.62_788.6165m/z	YMDB01870	M+H	C44H86NO8P	PC(16:1(9Z)/20:0)	788.616	37.8	0.353	0.110036	89.0231	100 - 49.2 - 13.5 - 2.67 - 0.422	1	21.6158	0.000421187	0.00355159	7.10826	V1 37
21.62_788.6165m/z	YMDB01890	M+H	C44H86NO8P	PC(18:0/18:1(11Z))	788.616	37.8	0.353	0.110036	89.0231	100 - 49.2 - 13.5 - 2.67 - 0.422	1	21.6158	0.000421187	0.00355159	7.10826	V1 37
21.62_788.6165m/z	YMDB01910	M+H	C44H86NO8P	PC(18:1(11Z)/18:0)	788.616	37.8	0.353	0.110036	89.0231	100 - 49.2 - 13.5 - 2.67 - 0.422	1	21.6158	0.000421187	0.00355159	7.10826	V1 37
21.62_788.6165m/z	YMDB01935	M+H	C44H86NO8P	PC(18:1(9Z)/18:0)	788.616	37.8	0.353	0.110036	89.0231	100 - 49.2 - 13.5 - 2.67 - 0.422	1	21.6158	0.000421187	0.00355159	7.10826	V1 37
21.62_788.6165m/z	YMDB02037	M+H	C44H86NO8P	PC(20:0/16:1(9Z))	788.616	37.8	0.353	0.110036	89.0231	100 - 49.2 - 13.5 - 2.67 - 0.422	1	21.6158	0.000421187	0.00355159	7.10826	V1 37
21.62_788.6165m/z	YMDB02052	M+H	C44H86NO8P	PC(20:1(11Z)/16:0)	788.616	37.8	0.353	0.110036	89.0231	100 - 49.2 - 13.5 - 2.67 - 0.422	1	21.6158	0.000421187	0.00355159	7.10826	V1 37
21.62_788.6165m/z	YMDB02147	M+H	C44H86NO8P	PC(22:0/14:1(9Z))	788.616	37.8	0.353	0.110036	89.0231	100 - 49.2 - 13.5 - 2.67 - 0.422	1	21.6158	0.000421187	0.00355159	7.10826	V1 37
21.62_788.6165m/z	YMDB02156	M+H	C44H86NO8P	PC(22:1(13Z)/14:0)	788.616	37.8	0.353	0.110036	89.0231	100 - 49.2 - 13.5 - 2.67 - 0.422	1	21.6158	0.000421187	0.00355159	7.10826	V1 37
21.99_857.7583m/z	YMDB01307	M+H	C55H100O6	TG(16:1(9Z)/18:1(9Z)/18:1(9Z))	857.758	37.9	0	-1.13243	90.9705	100 - 60.9 - 19.4 - 4.31 - 0.745 - 0.106	1	21.9925	0.0206736	0.0323789	6.70919	V1 37
14.45_777.4564m/z	YMDB01231	M-H	C39H71O13P	PI(14:1(9Z)/16:1(9Z))	777.456	36.8	0	0.540046	84.6128	100 - 43.5 - 11.9 - 2.43 - 0.408	1	14.446	0.00713016	0.0814385	6.551	V1 37
9.93_568.3624m/z	YMDB01187	M+FA-H	C26H54NO7P	PC(18:0/0:0)	568.362	49.1	54	0.775375	92.2625	100 - 29.4 - 5.6 - 0.801	1	9.9271	0.0292087	0.166026	5.99783	V1 37
20.19_760.5856m/z	YMDB01183	M+H	C42H82NO8P	PC(16:0/18:1(9Z))	760.586	37.4	1.39	0.633931	86.4127	100 - 47 - 12.5 - 2.39 - 0.367	1	20.1884	0.00238877	0.00900197	5.92518	V1 37
20.19_760.5856m/z	YMDB01815	M+H	C42H82NO8P	PC(14:0/20:1(11Z))	760.586	37.1	0.0111	0.633931	86.4127	100 - 47 - 12.5 - 2.39 - 0.367	1	20.1884	0.00238877	0.00900197	5.92518	V1 37
20.19_760.5856m/z	YMDB01832	M+H	C42H82NO8P	PC(14:1(9Z)/20:0)	760.586	37.1	0.0111	0.633931	86.4127	100 - 47 - 12.5 - 2.39 - 0.367	1	20.1884	0.00238877	0.00900197	5.92518	V1 37
20.19_760.5856m/z	YMDB01844	M+H	C42H82NO8P	PC(16:0/18:1(11Z))	760.586	37.4	1.39	0.633931	86.4127	100 - 47 - 12.5 - 2.39 - 0.367	1	20.1884	0.00238877	0.00900197	5.92518	V1 37
20.19_760.5856m/z	YMDB01865	M+H	C42H82NO8P	PC(16:1(9Z)/18:0)	760.586	37.2	0.216	0.633931	86.4127	100 - 47 - 12.5 - 2.39 - 0.367	1	20.1884	0.00238877	0.00900197	5.92518	V1 37
20.19_760.5856m/z	YMDB01889	M+H	C42H82NO8P	PC(18:0/16:1(9Z))	760.586	37.2	0.216	0.633931	86.4127	100 - 47 - 12.5 - 2.39 - 0.367	1	20.1884	0.00238877	0.00900197	5.92518	V1 37
20.19_760.5856m/z	YMDB01908	M+H	C42H82NO8P	PC(18:1(11Z)/16:0)	760.586	37.4	1.39	0.633931	86.4127	100 - 47 - 12.5 - 2.39 - 0.367	1	20.1884	0.00238877	0.00900197	5.92518	V1 37
20.19_760.5856m/z	YMDB01933	M+H	C42H82NO8P	PC(18:1(9Z)/16:0)	760.586	37.4	1.39	0.633931	86.4127	100 - 47 - 12.5 - 2.39 - 0.367	1	20.1884	0.00238877	0.00900197	5.92518	V1 37
20.19_760.5856m/z	YMDB02036	M+H	C42H82NO8P	PC(20:0/14:1(9Z))	760.586	37.1	0.0111	0.633931	86.4127	100 - 47 - 12.5 - 2.39 - 0.367	1	20.1884	0.00238877	0.00900197	5.92518	V1 37
20.19_760.5856m/z	YMDB02050	M+H	C42H82NO8P	PC(20:1(11Z)/14:0)	760.586	37.1	0.0111	0.633931	86.4127	100 - 47 - 12.5 - 2.39 - 0.367	1	20.1884	0.00238877	0.00900197	5.92518	V1 37
17.96_780.4810m/z	YMDB01255	M+Na-2H	C40H74NO10P	PS(16:1(9Z)/18:1(9Z))	780.481	50.7	66.3	1.76031	89.3365	100 - 44.9 - 11.9 - 2.32 - 0.367	1	17.9592	0.0188789	0.131985	5.90032	V1 37
9.04_382.2728m/z	YMDB00299	M+H	C18H40NO5P	Sphinganine 1-phosphate	382.273	38.6	5.76	2.79292	90.4218	100 - 20.5 - 3.02 - 0.332	1	9.03783	0.00662075	0.0161514	5.17951	V1 37
17.77_833.5188m/z	YMDB01239	M-H	C43H79O13P	PI(16:1(9Z)/18:1(9Z))	833.519	45	38.2	0.325291	87.2864	100 - 47.9 - 13.9 - 2.99 - 0.524	1	17.7709	0.0229668	0.14772	5.12996	V1 37
22.05_852.8033m/z	YMDB01285	M+NH4	C53H102O6	TG(16:0/16:0/18:0)	852.803	38.3	0	2.20882	94.3399	100 - 58.7 - 18.2 - 3.92 - 0.659	1	22.0507	0.0173669	0.0289105	4.98387	V1 37
22.51_569.4338m/z	YMDB01519	M+H	C40H56O2	Lutein	569.434	39	4.79	-2.67595	93.5184	100 - 44 - 9.85 - 1.5 - 0.173	1	22.5127	1.44818e-05	0.00108121	4.87068	V1 37
18.36_738.5082m/z	YMDB01200	M+Na-2H	C39H76NO8P	PE(16:0/18:1(9Z))	738.508	47.7	49.9	3.74921	92.8244	100 - 43.7 - 11 - 2.01 - 0.296	1	18.3596	0.00716151	0.0814385	4.8641	V1 37
18.36_738.5082m/z	YMDB01205	M+Na-2H	C39H76NO8P	PE(18:0/16:1(9Z))	738.508	47.2	47.7	3.74921	92.8244	100 - 43.7 - 11 - 2.01 - 0.296	1	18.3596	0.00716151	0.0814385	4.8641	V1 37
19.07_744.5542m/z	YMDB01208	M+H	C41H78NO8P	PE(18:1(9Z)/18:1(9Z))	744.554	36	0.468	0.630015	80.4243	100 - 45.9 - 11.9 - 2.26 - 0.342	1	19.0691	0.000444028	0.00361293	4.53593	V1 37
8.60_396.3096m/z	YMDB01535	M+H	C23H41NO4	9,12-Hexadecadienylcarnitine	396.31	38	8.94	-3.02962	84.8929	100 - 25.9 - 4.03 - 0.467	1	8.60308	0.00703422	0.0167555	4.48927	V1 37
17.98_834.5267n	YMDB01239	M+H, M+NH4	C43H79O13P	PI(16:1(9Z)/18:1(9Z))	852.561	42.8	23.2	0.986897	91.7317	100 - 47.9 - 13.9 - 2.99 - 0.524	1	17.977	0.000521339	0.00387008	4.08642	V1 37
20.58_812.6152m/z	YMDB01878	M+H	C46H86NO8P	PC(16:1(9Z)/22:2(13Z,16Z))	812.615	36.1	3.59	-1.5144	78.8456	100 - 51.4 - 14.6 - 2.97 - 0.481	1	20.5821	0.00612851	0.0154073	3.90125	V1 37
20.58_812.6152m/z	YMDB01895	M+H	C46H86NO8P	PC(18:0/20:3(5Z,8Z,11Z))	812.615	36.1	3.66	-1.5144	78.8456	100 - 51.4 - 14.6 - 2.97 - 0.481	1	20.5821	0.00612851	0.0154073	3.90125	V1 37
20.58_812.6152m/z	YMDB01896	M+H	C46H86NO8P	PC(18:0/20:3(8Z,11Z,14Z))	812.615	36.3	4.54	-1.5144	78.8456	100 - 51.4 - 14.6 - 2.97 - 0.481	1	20.5821	0.00612851	0.0154073	3.90125	V1 37
20.58_812.6152m/z	YMDB01917	M+H	C46H86NO8P	PC(18:1(11Z)/20:2(11Z,14Z))	812.615	36.2	3.84	-1.5144	78.8456	100 - 51.4 - 14.6 - 2.97 - 0.481	1	20.5821	0.00612851	0.0154073	3.90125	V1 37
20.58_812.6152m/z	YMDB01941	M+H	C46H86NO8P	PC(18:1(9Z)/20:2(11Z,14Z))	812.615	36.2	3.84	-1.5144	78.8456	100 - 51.4 - 14.6 - 2.97 - 0.481	1	20.5821	0.00612851	0.0154073	3.90125	V1 37
20.58_812.6152m/z	YMDB01966	M+H	C46H86NO8P	PC(18:2(9Z,12Z)/20:1(11Z))	812.615	36.2	3.84	-1.5144	78.8456	100 - 51.4 - 14.6 - 2.97 - 0.481	1	20.5821	0.00612851	0.0154073	3.90125	V1 37
20.58_812.6152m/z	YMDB01987	M+H	C46H86NO8P	PC(18:3(6Z,9Z,12Z)/20:0)	812.615	36.3	4.48	-1.5144	78.8456	100 - 51.4 - 14.6 - 2.97 - 0.481	1	20.5821	0.00612851	0.0154073	3.90125	V1 37
20.58_812.6152m/z	YMDB02008	M+H	C46H86NO8P	PC(18:3(9Z,12Z,15Z)/20:0)	812.615	37.6	10.7	-1.5144	78.8456	100 - 51.4 - 14.6 - 2.97 - 0.481	1	20.5821	0.00612851	0.0154073	3.90125	V1 37
20.58_812.6152m/z	YMDB02038	M+H	C46H86NO8P	PC(20:0/18:3(6Z,9Z,12Z))	812.615	36.3	4.48	-1.5144	78.8456	100 - 51.4 - 14.6 - 2.97 - 0.481	1	20.5821	0.00612851	0.0154073	3.90125	V1 37
20.58_812.6152m/z	YMDB02039	M+H	C46H86NO8P	PC(20:0/18:3(9Z,12Z,15Z))	812.615	37.6	10.7	-1.5144	78.8456	100 - 51.4 - 14.6 - 2.97 - 0.481	1	20.5821	0.00612851	0.0154073	3.90125	V1 37
20.58_812.6152m/z	YMDB02054	M+H	C46H86NO8P	PC(20:1(11Z)/18:2(9Z,12Z))	812.615	36.2	3.84	-1.5144	78.8456	100 - 51.4 - 14.6 - 2.97 - 0.481	1	20.5821	0.00612851	0.0154073	3.90125	V1 37
20.58_812.6152m/z	YMDB02071	M+H	C46H86NO8P	PC(20:2(11Z,14Z)/18:1(11Z))	812.615	36.2	3.84	-1.5144	78.8456	100 - 51.4 - 14.6 - 2.97 - 0.481	1	20.5821	0.00612851	0.0154073	3.90125	V1 37
20.58_812.6152m/z	YMDB02072	M+H	C46H86NO8P	PC(20:2(11Z,14Z)/18:1(9Z))	812.615	36.2	3.84	-1.5144	78.8456	100 - 51.4 - 14.6 - 2.97 - 0.481	1	20.5821	0.00612851	0.0154073	3.90125	V1 37
20.58_812.6152m/z	YMDB02091	M+H	C46H86NO8P	PC(20:3(5Z,8Z,11Z)/18:0)	812.615	36.1	3.66	-1.5144	78.8456	100 - 51.4 - 14.6 - 2.97 - 0.481	1	20.5821	0.00612851	0.0154073	3.90125	V1 37
20.58_812.6152m/z	YMDB02109	M+H	C46H86NO8P	PC(20:3(8Z,11Z,14Z)/18:0)	812.615	36.3	4.54	-1.5144	78.8456	100 - 51.4 - 14.6 - 2.97 - 0.481	1	20.5821	0.00612851	0.0154073	3.90125	V1 37
20.58_812.6152m/z	YMDB02171	M+H	C46H86NO8P	PC(22:2(13Z,16Z)/16:1(9Z))	812.615	36.1	3.59	-1.5144	78.8456	100 - 51.4 - 14.6 - 2.97 - 0.481	1	20.5821	0.00612851	0.0154073	3.90125	V1 37
18.67_732.5536m/z	YMDB01181	M+H	C40H78NO8P	PC(16:0/16:1(9Z))	732.554	39.1	0	-0.262874	95.6179	100 - 44.8 - 11.5 - 2.13 - 0.319	1	18.6686	0.00236168	0.00891849	3.74898	V1 37
18.67_732.5536m/z	YMDB01813	M+H	C40H78NO8P	PC(14:0/18:1(11Z))	732.554	39.1	0	-0.262874	95.6179	100 - 44.8 - 11.5 - 2.13 - 0.319	1	18.6686	0.00236168	0.00891849	3.74898	V1 37
18.67_732.5536m/z	YMDB01814	M+H	C40H78NO8P	PC(14:0/18:1(9Z))	732.554	39.1	0	-0.262874	95.6179	100 - 44.8 - 11.5 - 2.13 - 0.319	1	18.6686	0.00236168	0.00891849	3.74898	V1 37
18.67_732.5536m/z	YMDB01831	M+H	C40H78NO8P	PC(14:1(9Z)/18:0)	732.554	39.1	0	-0.262874	95.6179	100 - 44.8 - 11.5 - 2.13 - 0.319	1	18.6686	0.00236168	0.00891849	3.74898	V1 37
18.67_732.5536m/z	YMDB01864	M+H	C40H78NO8P	PC(16:1(9Z)/16:0)	732.554	39.1	0	-0.262874	95.6179	100 - 44.8 - 11.5 - 2.13 - 0.319	1	18.6686	0.00236168	0.00891849	3.74898	V1 37
18.67_732.5536m/z	YMDB01888	M+H	C40H78NO8P	PC(18:0/14:1(9Z))	732.554	39.1	0.424	-0.262874	95.6179	100 - 44.8 - 11.5 - 2.13 - 0.319	1	18.6686	0.00236168	0.00891849	3.74898	V1 37
18.67_732.5536m/z	YMDB01907	M+H	C40H78NO8P	PC(18:1(11Z)/14:0)	732.554	39.1	0.415	-0.262874	95.6179	100 - 44.8 - 11.5 - 2.13 - 0.319	1	18.6686	0.00236168	0.00891849	3.74898	V1 37
18.67_732.5536m/z	YMDB01932	M+H	C40H78NO8P	PC(18:1(9Z)/14:0)	732.554	39.1	0.415	-0.262874	95.6179	100 - 44.8 - 11.5 - 2.13 - 0.319	1	18.6686	0.00236168	0.00891849	3.74898	V1 37
22.43_878.8187m/z	YMDB01276	M+NH4	C55H104O6	TG(14:0/16:1(9Z)/22:0)	878.819	36.4	0.43	1.83369	83.9704	100 - 60.9 - 19.5 - 4.32 - 0.747 - 0.106	1	22.4272	0.019614	0.0311973	3.46067	V1 37
22.43_878.8187m/z	YMDB01279	M+NH4	C55H104O6	TG(14:0/18:1(9Z)/20:0)	878.819	36.5	0.581	1.83369	83.9704	100 - 60.9 - 19.5 - 4.32 - 0.747 - 0.106	1	22.4272	0.019614	0.0311973	3.46067	V1 37
22.43_878.8187m/z	YMDB01292	M+NH4	C55H104O6	TG(16:0/18:0/18:1(9Z))	878.819	37.3	4.69	1.83369	83.9704	100 - 60.9 - 19.5 - 4.32 - 0.747 - 0.106	1	22.4272	0.019614	0.0311973	3.46067	V1 37
22.43_878.8187m/z	YMDB01305	M+NH4	C55H104O6	TG(16:1(9Z)/18:0/18:0)	878.819	37.3	4.49	1.83369	83.9704	100 - 60.9 - 19.5 - 4.32 - 0.747 - 0.106	1	22.4272	0.019614	0.0311973	3.46067	V1 37
18.84_758.5698m/z	YMDB01186	M+H	C42H80NO8P	PC(16:1(9Z)/18:1(9Z))	758.57	39.3	0	0.544852	97.3581	100 - 47 - 12.5 - 2.39 - 0.367	1	18.8397	0.0135432	0.0248194	3.41053	V1 37
18.84_758.5698m/z	YMDB01816	M+H	C42H80NO8P	PC(14:0/20:2(11Z,14Z))	758.57	39.3	0	0.544852	97.3581	100 - 47 - 12.5 - 2.39 - 0.367	1	18.8397	0.0135432	0.0248194	3.41053	V1 37
18.84_758.5698m/z	YMDB01833	M+H	C42H80NO8P	PC(14:1(9Z)/20:1(11Z))	758.57	39.3	0	0.544852	97.3581	100 - 47 - 12.5 - 2.39 - 0.367	1	18.8397	0.0135432	0.0248194	3.41053	V1 37
18.84_758.5698m/z	YMDB01845	M+H	C42H80NO8P	PC(16:0/18:2(9Z,12Z))	758.57	39.3	0	0.544852	97.3581	100 - 47 - 12.5 - 2.39 - 0.367	1	18.8397	0.0135432	0.0248194	3.41053	V1 37
18.84_758.5698m/z	YMDB01866	M+H	C42H80NO8P	PC(16:1(9Z)/18:1(11Z))	758.57	39.3	0	0.544852	97.3581	100 - 47 - 12.5 - 2.39 - 0.367	1	18.8397	0.0135432	0.0248194	3.41053	V1 37
18.84_758.5698m/z	YMDB01909	M+H	C42H80NO8P	PC(18:1(11Z)/16:1(9Z))	758.57	39.3	0	0.544852	97.3581	100 - 47 - 12.5 - 2.39 - 0.367	1	18.8397	0.0135432	0.0248194	3.41053	V1 37
18.84_758.5698m/z	YMDB01934	M+H	C42H80NO8P	PC(18:1(9Z)/16:1(9Z))	758.57	39.3	0	0.544852	97.3581	100 - 47 - 12.5 - 2.39 - 0.367	1	18.8397	0.0135432	0.0248194	3.41053	V1 37
18.84_758.5698m/z	YMDB01956	M+H	C42H80NO8P	PC(18:2(9Z,12Z)/16:0)	758.57	39.3	0	0.544852	97.3581	100 - 47 - 12.5 - 2.39 - 0.367	1	18.8397	0.0135432	0.0248194	3.41053	V1 37
18.84_758.5698m/z	YMDB02051	M+H	C42H80NO8P	PC(20:1(11Z)/14:1(9Z))	758.57	39.3	0	0.544852	97.3581	100 - 47 - 12.5 - 2.39 - 0.367	1	18.8397	0.0135432	0.0248194	3.41053	V1 37
18.84_758.5698m/z	YMDB02067	M+H	C42H80NO8P	PC(20:2(11Z,14Z)/14:0)	758.57	39.3	0	0.544852	97.3581	100 - 47 - 12.5 - 2.39 - 0.367	1	18.8397	0.0135432	0.0248194	3.41053	V1 37
18.82_780.5530m/z	YMDB01824	M+H	C44H78NO8P	PC(14:0/22:5(4Z,7Z,10Z,13Z,16Z))	780.553	39	11.5	-1.06067	84.995	100 - 49.2 - 13.5 - 2.66 - 0.419	1	18.8226	0.0168013	0.0282315	3.36832	V1 37
18.82_780.5530m/z	YMDB01825	M+H	C44H78NO8P	PC(14:0/22:5(7Z,10Z,13Z,16Z,19Z))	780.553	39	11.5	-1.06067	84.995	100 - 49.2 - 13.5 - 2.66 - 0.419	1	18.8226	0.0168013	0.0282315	3.36832	V1 37
18.82_780.5530m/z	YMDB01840	M+H	C44H78NO8P	PC(14:1(9Z)/22:4(7Z,10Z,13Z,16Z))	780.553	39	11.5	-1.06067	84.995	100 - 49.2 - 13.5 - 2.66 - 0.419	1	18.8226	0.0168013	0.0282315	3.36832	V1 37
18.82_780.5530m/z	YMDB01855	M+H	C44H78NO8P	PC(16:0/20:5(5Z,8Z,11Z,14Z,17Z))	780.553	39.2	12.1	-1.06067	84.995	100 - 49.2 - 13.5 - 2.66 - 0.419	1	18.8226	0.0168013	0.0282315	3.36832	V1 37
18.82_780.5530m/z	YMDB01875	M+H	C44H78NO8P	PC(16:1(9Z)/20:4(5Z,8Z,11Z,14Z))	780.553	39.2	12.1	-1.06067	84.995	100 - 49.2 - 13.5 - 2.66 - 0.419	1	18.8226	0.0168013	0.0282315	3.36832	V1 37
18.82_780.5530m/z	YMDB01876	M+H	C44H78NO8P	PC(16:1(9Z)/20:4(8Z,11Z,14Z,17Z))	780.553	39.2	12.1	-1.06067	84.995	100 - 49.2 - 13.5 - 2.66 - 0.419	1	18.8226	0.0168013	0.0282315	3.36832	V1 37
18.82_780.5530m/z	YMDB01916	M+H	C44H78NO8P	PC(18:1(11Z)/18:4(6Z,9Z,12Z,15Z))	780.553	39	11.5	-1.06067	84.995	100 - 49.2 - 13.5 - 2.66 - 0.419	1	18.8226	0.0168013	0.0282315	3.36832	V1 37
18.82_780.5530m/z	YMDB01940	M+H	C44H78NO8P	PC(18:1(9Z)/18:4(6Z,9Z,12Z,15Z))	780.553	39	11.5	-1.06067	84.995	100 - 49.2 - 13.5 - 2.66 - 0.419	1	18.8226	0.0168013	0.0282315	3.36832	V1 37
18.82_780.5530m/z	YMDB01963	M+H	C44H78NO8P	PC(18:2(9Z,12Z)/18:3(6Z,9Z,12Z))	780.553	39	11.5	-1.06067	84.995	100 - 49.2 - 13.5 - 2.66 - 0.419	1	18.8226	0.0168013	0.0282315	3.36832	V1 37
18.82_780.5530m/z	YMDB01964	M+H	C44H78NO8P	PC(18:2(9Z,12Z)/18:3(9Z,12Z,15Z))	780.553	39	11.5	-1.06067	84.995	100 - 49.2 - 13.5 - 2.66 - 0.419	1	18.8226	0.0168013	0.0282315	3.36832	V1 37
18.82_780.5530m/z	YMDB01984	M+H	C44H78NO8P	PC(18:3(6Z,9Z,12Z)/18:2(9Z,12Z))	780.553	39	11.5	-1.06067	84.995	100 - 49.2 - 13.5 - 2.66 - 0.419	1	18.8226	0.0168013	0.0282315	3.36832	V1 37
18.82_780.5530m/z	YMDB02005	M+H	C44H78NO8P	PC(18:3(9Z,12Z,15Z)/18:2(9Z,12Z))	780.553	39	11.5	-1.06067	84.995	100 - 49.2 - 13.5 - 2.66 - 0.419	1	18.8226	0.0168013	0.0282315	3.36832	V1 37
18.82_780.5530m/z	YMDB02023	M+H	C44H78NO8P	PC(18:4(6Z,9Z,12Z,15Z)/18:1(11Z))	780.553	39	11.5	-1.06067	84.995	100 - 49.2 - 13.5 - 2.66 - 0.419	1	18.8226	0.0168013	0.0282315	3.36832	V1 37
18.82_780.5530m/z	YMDB02024	M+H	C44H78NO8P	PC(18:4(6Z,9Z,12Z,15Z)/18:1(9Z))	780.553	39	11.5	-1.06067	84.995	100 - 49.2 - 13.5 - 2.66 - 0.419	1	18.8226	0.0168013	0.0282315	3.36832	V1 37
18.82_780.5530m/z	YMDB02123	M+H	C44H78NO8P	PC(20:4(5Z,8Z,11Z,14Z)/16:1(9Z))	780.553	39.2	12.1	-1.06067	84.995	100 - 49.2 - 13.5 - 2.66 - 0.419	1	18.8226	0.0168013	0.0282315	3.36832	V1 37
18.82_780.5530m/z	YMDB02133	M+H	C44H78NO8P	PC(20:4(8Z,11Z,14Z,17Z)/16:1(9Z))	780.553	39.2	12.1	-1.06067	84.995	100 - 49.2 - 13.5 - 2.66 - 0.419	1	18.8226	0.0168013	0.0282315	3.36832	V1 37
18.82_780.5530m/z	YMDB02139	M+H	C44H78NO8P	PC(20:5(5Z,8Z,11Z,14Z,17Z)/16:0)	780.553	39.2	12.1	-1.06067	84.995	100 - 49.2 - 13.5 - 2.66 - 0.419	1	18.8226	0.0168013	0.0282315	3.36832	V1 37
18.82_780.5530m/z	YMDB02183	M+H	C44H78NO8P	PC(22:4(7Z,10Z,13Z,16Z)/14:1(9Z))	780.553	39	11.5	-1.06067	84.995	100 - 49.2 - 13.5 - 2.66 - 0.419	1	18.8226	0.0168013	0.0282315	3.36832	V1 37
18.82_780.5530m/z	YMDB02190	M+H	C44H78NO8P	PC(22:5(4Z,7Z,10Z,13Z,16Z)/14:0)	780.553	39	11.5	-1.06067	84.995	100 - 49.2 - 13.5 - 2.66 - 0.419	1	18.8226	0.0168013	0.0282315	3.36832	V1 37
18.82_780.5530m/z	YMDB02192	M+H	C44H78NO8P	PC(22:5(7Z,10Z,13Z,16Z,19Z)/14:0)	780.553	39	11.5	-1.06067	84.995	100 - 49.2 - 13.5 - 2.66 - 0.419	1	18.8226	0.0168013	0.0282315	3.36832	V1 37
19.26_762.5293m/z	YMDB01253	M+H	C40H76NO10P	PS(16:0/18:1(9Z))	762.529	42.2	20.5	1.74984	92.4545	100 - 44.9 - 11.9 - 2.32 - 0.367	1	19.2573	0.00423911	0.012422	3.34986	V1 37
19.10_836.5425n	YMDB01236	M+H, M+NH4	C43H81O13P	PI(16:0/18:1(9Z))	854.576	48	47.3	1.17444	94.2012	100 - 47.9 - 13.9 - 3 - 0.525	1	19.1033	0.0250666	0.0371401	3.17732	V1 37
19.10_836.5425n	YMDB01241	M+H, M+NH4	C43H81O13P	PI(18:0/16:1(9Z))	854.576	48	47.1	1.17444	94.2012	100 - 47.9 - 13.9 - 3 - 0.525	1	19.1033	0.0250666	0.0371401	3.17732	V1 37
19.60_810.6017m/z	YMDB01856	M+H	C46H84NO8P	PC(16:0/22:4(7Z,10Z,13Z,16Z))	810.602	42.7	29	1.15865	86.028	100 - 51.4 - 14.6 - 2.97 - 0.48	1	19.5996	0.0133183	0.0246153	3.16676	V1 37
19.60_810.6017m/z	YMDB01897	M+H	C46H84NO8P	PC(18:0/20:4(5Z,8Z,11Z,14Z))	810.602	42.7	28.9	1.15865	86.028	100 - 51.4 - 14.6 - 2.97 - 0.48	1	19.5996	0.0133183	0.0246153	3.16676	V1 37
19.60_810.6017m/z	YMDB01898	M+H	C46H84NO8P	PC(18:0/20:4(8Z,11Z,14Z,17Z))	810.602	42.7	28.9	1.15865	86.028	100 - 51.4 - 14.6 - 2.97 - 0.48	1	19.5996	0.0133183	0.0246153	3.16676	V1 37
19.60_810.6017m/z	YMDB01918	M+H	C46H84NO8P	PC(18:1(11Z)/20:3(5Z,8Z,11Z))	810.602	42.7	28.9	1.15865	86.028	100 - 51.4 - 14.6 - 2.97 - 0.48	1	19.5996	0.0133183	0.0246153	3.16676	V1 37
19.60_810.6017m/z	YMDB01919	M+H	C46H84NO8P	PC(18:1(11Z)/20:3(8Z,11Z,14Z))	810.602	42.7	28.9	1.15865	86.028	100 - 51.4 - 14.6 - 2.97 - 0.48	1	19.5996	0.0133183	0.0246153	3.16676	V1 37
19.60_810.6017m/z	YMDB01942	M+H	C46H84NO8P	PC(18:1(9Z)/20:3(5Z,8Z,11Z))	810.602	42.7	28.9	1.15865	86.028	100 - 51.4 - 14.6 - 2.97 - 0.48	1	19.5996	0.0133183	0.0246153	3.16676	V1 37
19.60_810.6017m/z	YMDB01943	M+H	C46H84NO8P	PC(18:1(9Z)/20:3(8Z,11Z,14Z))	810.602	42.7	28.9	1.15865	86.028	100 - 51.4 - 14.6 - 2.97 - 0.48	1	19.5996	0.0133183	0.0246153	3.16676	V1 37
19.60_810.6017m/z	YMDB01967	M+H	C46H84NO8P	PC(18:2(9Z,12Z)/20:2(11Z,14Z))	810.602	42.7	28.9	1.15865	86.028	100 - 51.4 - 14.6 - 2.97 - 0.48	1	19.5996	0.0133183	0.0246153	3.16676	V1 37
19.60_810.6017m/z	YMDB01988	M+H	C46H84NO8P	PC(18:3(6Z,9Z,12Z)/20:1(11Z))	810.602	42.7	28.9	1.15865	86.028	100 - 51.4 - 14.6 - 2.97 - 0.48	1	19.5996	0.0133183	0.0246153	3.16676	V1 37
19.60_810.6017m/z	YMDB02009	M+H	C46H84NO8P	PC(18:3(9Z,12Z,15Z)/20:1(11Z))	810.602	42.7	28.9	1.15865	86.028	100 - 51.4 - 14.6 - 2.97 - 0.48	1	19.5996	0.0133183	0.0246153	3.16676	V1 37
19.60_810.6017m/z	YMDB02026	M+H	C46H84NO8P	PC(18:4(6Z,9Z,12Z,15Z)/20:0)	810.602	42.7	28.9	1.15865	86.028	100 - 51.4 - 14.6 - 2.97 - 0.48	1	19.5996	0.0133183	0.0246153	3.16676	V1 37
19.60_810.6017m/z	YMDB02040	M+H	C46H84NO8P	PC(20:0/18:4(6Z,9Z,12Z,15Z))	810.602	42.7	28.9	1.15865	86.028	100 - 51.4 - 14.6 - 2.97 - 0.48	1	19.5996	0.0133183	0.0246153	3.16676	V1 37
19.60_810.6017m/z	YMDB02055	M+H	C46H84NO8P	PC(20:1(11Z)/18:3(6Z,9Z,12Z))	810.602	42.7	28.9	1.15865	86.028	100 - 51.4 - 14.6 - 2.97 - 0.48	1	19.5996	0.0133183	0.0246153	3.16676	V1 37
19.60_810.6017m/z	YMDB02056	M+H	C46H84NO8P	PC(20:1(11Z)/18:3(9Z,12Z,15Z))	810.602	42.7	28.9	1.15865	86.028	100 - 51.4 - 14.6 - 2.97 - 0.48	1	19.5996	0.0133183	0.0246153	3.16676	V1 37
19.60_810.6017m/z	YMDB02073	M+H	C46H84NO8P	PC(20:2(11Z,14Z)/18:2(9Z,12Z))	810.602	42.7	28.9	1.15865	86.028	100 - 51.4 - 14.6 - 2.97 - 0.48	1	19.5996	0.0133183	0.0246153	3.16676	V1 37
19.60_810.6017m/z	YMDB02092	M+H	C46H84NO8P	PC(20:3(5Z,8Z,11Z)/18:1(11Z))	810.602	42.7	28.9	1.15865	86.028	100 - 51.4 - 14.6 - 2.97 - 0.48	1	19.5996	0.0133183	0.0246153	3.16676	V1 37
19.60_810.6017m/z	YMDB02093	M+H	C46H84NO8P	PC(20:3(5Z,8Z,11Z)/18:1(9Z))	810.602	42.7	28.9	1.15865	86.028	100 - 51.4 - 14.6 - 2.97 - 0.48	1	19.5996	0.0133183	0.0246153	3.16676	V1 37
19.60_810.6017m/z	YMDB02110	M+H	C46H84NO8P	PC(20:3(8Z,11Z,14Z)/18:1(11Z))	810.602	42.7	28.9	1.15865	86.028	100 - 51.4 - 14.6 - 2.97 - 0.48	1	19.5996	0.0133183	0.0246153	3.16676	V1 37
19.60_810.6017m/z	YMDB02111	M+H	C46H84NO8P	PC(20:3(8Z,11Z,14Z)/18:1(9Z))	810.602	42.7	28.9	1.15865	86.028	100 - 51.4 - 14.6 - 2.97 - 0.48	1	19.5996	0.0133183	0.0246153	3.16676	V1 37
17.55_808.5121n	YMDB01228	M+H, M+NH4	C41H77O13P	PI(14:0/18:1(9Z))	826.546	42.3	30.8	2.33244	83.633	100 - 45.7 - 12.9 - 2.71 - 0.463	1	17.5492	0.0374756	0.0494597	3.09637	V1 37
17.55_808.5121n	YMDB01232	M+H, M+NH4	C41H77O13P	PI(14:1(9Z)/18:0)	826.546	42.3	30.8	2.33244	83.633	100 - 45.7 - 12.9 - 2.71 - 0.463	1	17.5492	0.0374756	0.0494597	3.09637	V1 37
17.55_808.5121n	YMDB01235	M+H, M+NH4	C41H77O13P	PI(16:0/16:1(9Z))	826.546	42.3	30.8	2.33244	83.633	100 - 45.7 - 12.9 - 2.71 - 0.463	1	17.5492	0.0374756	0.0494597	3.09637	V1 37
19.48_766.5561m/z	YMDB01210	M+NH4	C40H77O10P	PG(16:0/18:1(9Z))	766.556	36.3	11	-4.21922	75.6255	100 - 44.5 - 11.7 - 2.28 - 0.359	1	19.4798	0.00814219	0.0182477	3.01896	V1 37
19.27_862.5604n	YMDB01244	M+H, M+NH4	C45H83O13P	PI(18:1(9Z)/18:1(9Z))	880.594	40.7	27.4	3.82427	80.3929	100 - 50.1 - 15 - 3.31 - 0.592	1	19.2745	0.00280836	0.00991192	2.92895	V1 37
18.04_744.5542m/z	YMDB01208	M+H	C41H78NO8P	PE(18:1(9Z)/18:1(9Z))	744.554	38.7	0.0353	0.51154	93.8673	100 - 45.9 - 11.9 - 2.26 - 0.342	1	18.0352	0.00167492	0.00723089	2.90416	V1 37
17.60_778.5378m/z	YMDB01826	M+H	C44H76NO8P	PC(14:0/22:6(4Z,7Z,10Z,13Z,16Z,19Z))	778.538	39.3	10.9	-0.409262	85.9343	100 - 49.1 - 13.5 - 2.66 - 0.419	1	17.6005	0.00584711	0.0150098	2.81335	V1 37
17.60_778.5378m/z	YMDB01841	M+H	C44H76NO8P	PC(14:1(9Z)/22:5(4Z,7Z,10Z,13Z,16Z))	778.538	39.3	10.9	-0.409262	85.9343	100 - 49.1 - 13.5 - 2.66 - 0.419	1	17.6005	0.00584711	0.0150098	2.81335	V1 37
17.60_778.5378m/z	YMDB01842	M+H	C44H76NO8P	PC(14:1(9Z)/22:5(7Z,10Z,13Z,16Z,19Z))	778.538	39.3	10.9	-0.409262	85.9343	100 - 49.1 - 13.5 - 2.66 - 0.419	1	17.6005	0.00584711	0.0150098	2.81335	V1 37
17.60_778.5378m/z	YMDB01877	M+H	C44H76NO8P	PC(16:1(9Z)/20:5(5Z,8Z,11Z,14Z,17Z))	778.538	39.4	11.4	-0.409262	85.9343	100 - 49.1 - 13.5 - 2.66 - 0.419	1	17.6005	0.00584711	0.0150098	2.81335	V1 37
17.60_778.5378m/z	YMDB01965	M+H	C44H76NO8P	PC(18:2(9Z,12Z)/18:4(6Z,9Z,12Z,15Z))	778.538	39.3	10.9	-0.409262	85.9343	100 - 49.1 - 13.5 - 2.66 - 0.419	1	17.6005	0.00584711	0.0150098	2.81335	V1 37
17.60_778.5378m/z	YMDB01985	M+H	C44H76NO8P	PC(18:3(6Z,9Z,12Z)/18:3(6Z,9Z,12Z))	778.538	39.3	10.9	-0.409262	85.9343	100 - 49.1 - 13.5 - 2.66 - 0.419	1	17.6005	0.00584711	0.0150098	2.81335	V1 37
17.60_778.5378m/z	YMDB01986	M+H	C44H76NO8P	PC(18:3(6Z,9Z,12Z)/18:3(9Z,12Z,15Z))	778.538	39.3	10.9	-0.409262	85.9343	100 - 49.1 - 13.5 - 2.66 - 0.419	1	17.6005	0.00584711	0.0150098	2.81335	V1 37
17.60_778.5378m/z	YMDB02006	M+H	C44H76NO8P	PC(18:3(9Z,12Z,15Z)/18:3(6Z,9Z,12Z))	778.538	39.3	10.9	-0.409262	85.9343	100 - 49.1 - 13.5 - 2.66 - 0.419	1	17.6005	0.00584711	0.0150098	2.81335	V1 37
17.60_778.5378m/z	YMDB02007	M+H	C44H76NO8P	PC(18:3(9Z,12Z,15Z)/18:3(9Z,12Z,15Z))	778.538	39.3	10.9	-0.409262	85.9343	100 - 49.1 - 13.5 - 2.66 - 0.419	1	17.6005	0.00584711	0.0150098	2.81335	V1 37
17.60_778.5378m/z	YMDB02025	M+H	C44H76NO8P	PC(18:4(6Z,9Z,12Z,15Z)/18:2(9Z,12Z))	778.538	39.3	10.9	-0.409262	85.9343	100 - 49.1 - 13.5 - 2.66 - 0.419	1	17.6005	0.00584711	0.0150098	2.81335	V1 37
17.60_778.5378m/z	YMDB02140	M+H	C44H76NO8P	PC(20:5(5Z,8Z,11Z,14Z,17Z)/16:1(9Z))	778.538	39.4	11.4	-0.409262	85.9343	100 - 49.1 - 13.5 - 2.66 - 0.419	1	17.6005	0.00584711	0.0150098	2.81335	V1 37
17.60_778.5378m/z	YMDB02191	M+H	C44H76NO8P	PC(22:5(4Z,7Z,10Z,13Z,16Z)/14:1(9Z))	778.538	39.3	10.9	-0.409262	85.9343	100 - 49.1 - 13.5 - 2.66 - 0.419	1	17.6005	0.00584711	0.0150098	2.81335	V1 37
17.60_778.5378m/z	YMDB02193	M+H	C44H76NO8P	PC(22:5(7Z,10Z,13Z,16Z,19Z)/14:1(9Z))	778.538	39.3	10.9	-0.409262	85.9343	100 - 49.1 - 13.5 - 2.66 - 0.419	1	17.6005	0.00584711	0.0150098	2.81335	V1 37
17.60_778.5378m/z	YMDB02194	M+H	C44H76NO8P	PC(22:6(4Z,7Z,10Z,13Z,16Z,19Z)/14:0)	778.538	39.3	10.9	-0.409262	85.9343	100 - 49.1 - 13.5 - 2.66 - 0.419	1	17.6005	0.00584711	0.0150098	2.81335	V1 37
24.10_880.7192m/z	YMDB02293	M+H	C52H98NO7P	PC(o-22:1(13Z)/22:3(10Z,13Z,16Z))	880.719	36.2	0.0497	4.37413	85.9947	100 - 58 - 18 - 3.91 - 0.668	1	24.101	0.000584344	0.00408395	2.80744	V1 37
24.10_880.7192m/z	YMDB02294	M+H	C52H98NO7P	PC(o-22:2(13Z,16Z)/22:2(13Z,16Z))	880.719	36.2	0.0497	4.37413	85.9947	100 - 58 - 18 - 3.91 - 0.668	1	24.101	0.000584344	0.00408395	2.80744	V1 37
24.10_880.7192m/z	YMDB02298	M+H	C52H98NO7P	PC(o-24:0/20:4(8Z,11Z,14Z,17Z))	880.719	36.2	0.0497	4.37413	85.9947	100 - 58 - 18 - 3.91 - 0.668	1	24.101	0.000584344	0.00408395	2.80744	V1 37
17.19_730.5399m/z	YMDB01185	M+H	C40H76NO8P	PC(16:1(9Z)/16:1(9Z))	730.54	38.2	0	2.41548	93.6301	100 - 44.8 - 11.4 - 2.13 - 0.318	1	17.1897	0.0113477	0.0224973	2.71456	V1 37
20.31_786.6016m/z	YMDB01191	M+H	C44H84NO8P	PC(18:1(9Z)/18:1(9Z))	786.602	40.9	7.6	1.08264	98.1145	100 - 49.2 - 13.5 - 2.67 - 0.421	1	20.3082	0.0342447	0.0462892	2.71405	V1 37
20.31_786.6016m/z	YMDB01822	M+H	C44H84NO8P	PC(14:0/22:2(13Z,16Z))	786.602	39.9	2.91	1.08264	98.1145	100 - 49.2 - 13.5 - 2.67 - 0.421	1	20.3082	0.0342447	0.0462892	2.71405	V1 37
20.31_786.6016m/z	YMDB01838	M+H	C44H84NO8P	PC(14:1(9Z)/22:1(13Z))	786.602	39.9	2.91	1.08264	98.1145	100 - 49.2 - 13.5 - 2.67 - 0.421	1	20.3082	0.0342447	0.0462892	2.71405	V1 37
20.31_786.6016m/z	YMDB01850	M+H	C44H84NO8P	PC(16:0/20:2(11Z,14Z))	786.602	39.9	2.91	1.08264	98.1145	100 - 49.2 - 13.5 - 2.67 - 0.421	1	20.3082	0.0342447	0.0462892	2.71405	V1 37
20.31_786.6016m/z	YMDB01871	M+H	C44H84NO8P	PC(16:1(9Z)/20:1(11Z))	786.602	39.9	2.91	1.08264	98.1145	100 - 49.2 - 13.5 - 2.67 - 0.421	1	20.3082	0.0342447	0.0462892	2.71405	V1 37
20.31_786.6016m/z	YMDB01891	M+H	C44H84NO8P	PC(18:0/18:2(9Z,12Z))	786.602	40.9	7.6	1.08264	98.1145	100 - 49.2 - 13.5 - 2.67 - 0.421	1	20.3082	0.0342447	0.0462892	2.71405	V1 37
20.31_786.6016m/z	YMDB01911	M+H	C44H84NO8P	PC(18:1(11Z)/18:1(11Z))	786.602	40.9	7.6	1.08264	98.1145	100 - 49.2 - 13.5 - 2.67 - 0.421	1	20.3082	0.0342447	0.0462892	2.71405	V1 37
20.31_786.6016m/z	YMDB01912	M+H	C44H84NO8P	PC(18:1(11Z)/18:1(9Z))	786.602	40.9	7.6	1.08264	98.1145	100 - 49.2 - 13.5 - 2.67 - 0.421	1	20.3082	0.0342447	0.0462892	2.71405	V1 37
20.31_786.6016m/z	YMDB01936	M+H	C44H84NO8P	PC(18:1(9Z)/18:1(11Z))	786.602	40.9	7.6	1.08264	98.1145	100 - 49.2 - 13.5 - 2.67 - 0.421	1	20.3082	0.0342447	0.0462892	2.71405	V1 37
20.31_786.6016m/z	YMDB01958	M+H	C44H84NO8P	PC(18:2(9Z,12Z)/18:0)	786.602	40.9	7.6	1.08264	98.1145	100 - 49.2 - 13.5 - 2.67 - 0.421	1	20.3082	0.0342447	0.0462892	2.71405	V1 37
20.31_786.6016m/z	YMDB02053	M+H	C44H84NO8P	PC(20:1(11Z)/16:1(9Z))	786.602	39.9	2.91	1.08264	98.1145	100 - 49.2 - 13.5 - 2.67 - 0.421	1	20.3082	0.0342447	0.0462892	2.71405	V1 37
20.31_786.6016m/z	YMDB02069	M+H	C44H84NO8P	PC(20:2(11Z,14Z)/16:0)	786.602	39.9	2.91	1.08264	98.1145	100 - 49.2 - 13.5 - 2.67 - 0.421	1	20.3082	0.0342447	0.0462892	2.71405	V1 37
20.31_786.6016m/z	YMDB02157	M+H	C44H84NO8P	PC(22:1(13Z)/14:1(9Z))	786.602	39.9	2.91	1.08264	98.1145	100 - 49.2 - 13.5 - 2.67 - 0.421	1	20.3082	0.0342447	0.0462892	2.71405	V1 37
20.31_786.6016m/z	YMDB02169	M+H	C44H84NO8P	PC(22:2(13Z,16Z)/14:0)	786.602	39.9	2.91	1.08264	98.1145	100 - 49.2 - 13.5 - 2.67 - 0.421	1	20.3082	0.0342447	0.0462892	2.71405	V1 37
22.82_650.4762m/z	YMDB01171	M+H	C34H68NO8P	PC(10:0/16:0)	650.476	36.7	4.49	1.01228	80.2088	100 - 38.2 - 8.75 - 1.48 - 0.204	1	22.8209	1.72056e-05	0.0011755	2.61024	V1 37
20.60_744.5543m/z	YMDB01208	M+H	C41H78NO8P	PE(18:1(9Z)/18:1(9Z))	744.554	48.5	57.6	0.706221	85.649	100 - 45.9 - 11.9 - 2.26 - 0.342	1	20.5992	0.00582112	0.0149836	2.42283	V1 37
19.15_716.5238m/z	YMDB01203	M+H	C39H74NO8P	PE(16:1(9Z)/18:1(9Z))	716.524	53.4	74.7	1.811	94.4843	100 - 43.7 - 11 - 2.01 - 0.296	1	19.1547	0.012885	0.0242109	2.34569	V1 37
23.31_885.7896m/z	YMDB01315	M+H	C57H104O6	TG(18:1(9Z)/18:1(9Z)/18:1(9Z))	885.79	39.1	7.14	-1.13475	89.9434	100 - 63.1 - 20.8 - 4.75 - 0.842 - 0.123	1	23.3069	0.000898478	0.00500621	2.07276	V1 37
19.89_730.5390m/z	YMDB01185	M+H	C40H76NO8P	PC(16:1(9Z)/16:1(9Z))	730.539	36.6	0	1.16289	84.3242	100 - 44.8 - 11.4 - 2.13 - 0.318	1	19.8906	0.00122722	0.00594484	1.84723	V1 37
16.86_710.4775m/z	YMDB01199	M+Na-2H	C37H72NO8P	PE(16:0/16:1(9Z))	710.477	38.3	5.05	4.72358	92.093	100 - 41.5 - 10 - 1.79 - 0.256	1	16.8564	0.0183796	0.131877	1.81127	V1 37
24.20_1032.3668m/z	YMDB00470	M+H	C39H68N7O17P3S	trans-octadec-2-enoyl-CoA	1032.37	31.4	0	-0.964564	57.9268	100 - 47 - 18.8 - 5.34 - 1.26 - 0.25	1	24.2037	0.0321009	0.0441401	1.77397	V1 37
24.20_1032.3668m/z	YMDB00539	M+H	C39H68N7O17P3S	oleoyl-CoA	1032.37	31.4	0	-0.964564	57.9268	100 - 47 - 18.8 - 5.34 - 1.26 - 0.25	1	24.2037	0.0321009	0.0441401	1.77397	V1 37
20.91_1032.3661m/z	YMDB00470	M+H	C39H68N7O17P3S	trans-octadec-2-enoyl-CoA	1032.37	31.4	1.01	-1.6581	57.9268	100 - 47 - 18.8 - 5.34 - 1.26 - 0.25	1	20.9072	0.0479734	0.0591647	1.73451	V1 37
20.91_1032.3661m/z	YMDB00539	M+H	C39H68N7O17P3S	oleoyl-CoA	1032.37	31.4	1.01	-1.6581	57.9268	100 - 47 - 18.8 - 5.34 - 1.26 - 0.25	1	20.9072	0.0479734	0.0591647	1.73451	V1 37
22.43_904.8357m/z	YMDB01302	M+NH4	C57H106O6	TG(16:1(9Z)/16:1(9Z)/22:0)	904.836	36.1	4.36	3.31678	80.2352	100 - 63.1 - 20.8 - 4.76 - 0.843 - 0.123	1	22.4272	0.011968	0.023221	1.56797	V1 37
22.43_904.8357m/z	YMDB01308	M+NH4	C57H106O6	TG(16:1(9Z)/18:1(9Z)/20:0)	904.836	36.4	5.61	3.31678	80.2352	100 - 63.1 - 20.8 - 4.76 - 0.843 - 0.123	1	22.4272	0.011968	0.023221	1.56797	V1 37
22.43_904.8357m/z	YMDB01313	M+NH4	C57H106O6	TG(18:0/18:1(9Z)/18:1(9Z))	904.836	35.6	1.91	3.31678	80.2352	100 - 63.1 - 20.8 - 4.76 - 0.843 - 0.123	1	22.4272	0.011968	0.023221	1.56797	V1 37
16.94_704.5228m/z	YMDB01177	M+H	C38H74NO8P	PC(14:0/16:1(9Z))	704.523	37.7	3.34	0.38405	85.7948	100 - 42.6 - 10.5 - 1.9 - 0.275	1	16.9433	0.0182757	0.0298861	1.50889	V1 37
